# Supplementary material for: Digital inclusion: A mixed-method study of user behavior and content on Twitter
Source: Digit Health. 2023 Nov 1;9:20552076231211277. doi: 10.1177/20552076231211277 (PMC10621295; doi:10.1177/20552076231211277)
Supplement: sj-xlsx-1-dhj-10.1177_20552076231211277 - Supplemental material for Digital inclusion: A mixed-method study of user behavior and content on Twitter [file sj-xlsx-1-dhj-10.1177_20552076231211277.xlsx]

## Sheet: Tweets
Tweet ID	Tweet URL	Tweet Posted Time	Tweet Type	Tweet Text		Tweet Text Length	Client	Client URL	Total Retweets	Total Likes	Total Quoted	Total Teplies	Language	Sensitive Content	Replying To Username	Mentions	Hashtags	Emojis	Symbols	Total Mentions	Total Hashtags	Total URLs	Total Media	Total Emojis	Total Symbols	Total Polls	URL	Media type	Media URL	Media Alt Text	Tweet Truncated		Original Author Twitter ID	Original Author Full name	Original Author Screen name	Original Author Location		Original Author Description (Bio)	Original Author Website	Original Author Total Followers	Original Author Total Following	Original Author Total Public Lists	Original Author Total Likes	Original Author Total Tweets	Original Author Verified Account	Original Author Protected Tweets	Original Author Has NFT Avatar	Original Author Created At (UTC)	Original Author Possible Email
1592208237826277378	https://twitter.com/AAAtraq/status/1592208237826277378	2022-11-14 17:30:00	Tweet	After Years of Inaction, Congress Introduces Web Accessibility Bill https://t.co/iSfpAF5xHf #AAAtraq #ADA #DigitalInclusion #ADAProtection #ADAInsurance #DigitalInclusion		172	TweetDeck	https://about.twitter.com/products/tweetdeck	0	1	0	0	en	FALSE			AAAtraq,ADA,DigitalInclusion,ADAProtection,ADAInsurance,DigitalInclusion			0	6	1	0	0	0	0	https://AAAtraq.com/news/2022/11/-years-inaction-congress-web-accessibility-bill				FALSE		1013734813554094086	AAAtraq	AAAtraq	London | New York		AAAtraq is an InsurTech company - we remove online ADA risk. intelligent automation offering; ADA insurance, ADA monitoring and ADA compliance.	http://AAAtraq.com	188	393	2	222	6069	FALSE	FALSE	FALSE	2018-07-02 10:43:08
1587172559879110656	https://twitter.com/AAAtraq/status/1587172559879110656	2022-10-31 20:00:01	Tweet	To remove online ADA risk, ask your insurance broker for AAAtraq's Continuous Protection. #AAAtraq #ADA #ADARisk #ContinuousProtection #ADAProtection #DigitalInclusion #OnlineADA https://t.co/teyjs5TYJZ		179	TweetDeck	https://about.twitter.com/products/tweetdeck	0	0	0	0	en	FALSE			AAAtraq,ADA,ADARisk,ContinuousProtection,ADAProtection,DigitalInclusion,OnlineADA			0	7	0	1	0	0	0		photo	https://pbs.twimg.com/media/Ff8cOQKWIBAPJZm.jpg	AAAtraq logo, dog in the background and the text 'To remove online ADA risk, ask your insurance broker for AAAtraq's Continuous Protection'	FALSE		1013734813554094086	AAAtraq	AAAtraq	London | New York		AAAtraq is an InsurTech company - we remove online ADA risk. intelligent automation offering; ADA insurance, ADA monitoring and ADA compliance.	http://AAAtraq.com	188	393	2	222	6069	FALSE	FALSE	FALSE	2018-07-02 10:43:08
1586070295294758913	https://twitter.com/AAAtraq/status/1586070295294758913	2022-10-28 19:00:00	Tweet	Get an independent view of your ADA risk. It takes 60 seconds and is easily understood by all. Visit https://t.co/B17pUHmTPF #AAAtraq #ADA #ADARisk #ContinuousProtection #ADAProtection #DigitalInclusion https://t.co/xsrCDtGGaz		203	TweetDeck	https://about.twitter.com/products/tweetdeck	0	0	0	0	en	FALSE			AAAtraq,ADA,ADARisk,ContinuousProtection,ADAProtection,DigitalInclusion			0	6	1	1	0	0	0	https://AAAtraq.com/check	photo	https://pbs.twimg.com/media/Ff8dTOFWIBcOzZ1.jpg	Black and white background, AAAtraq logo and text 'Understand your online ADA risk in 60 seconds at AAAtraq.com/check	FALSE		1013734813554094086	AAAtraq	AAAtraq	London | New York		AAAtraq is an InsurTech company - we remove online ADA risk. intelligent automation offering; ADA insurance, ADA monitoring and ADA compliance.	http://AAAtraq.com	188	393	2	222	6069	FALSE	FALSE	FALSE	2018-07-02 10:43:08
1585707910159474688	https://twitter.com/AAAtraq/status/1585707910159474688	2022-10-27 19:00:01	Tweet	Is it ever a good idea to prove that you are not providing an inclusive experience? https://t.co/rY6zCe6QIS #AAAtraq #ADARisk #ADA #DigitalInclusion #ADAProtection		165	TweetDeck	https://about.twitter.com/products/tweetdeck	0	0	0	0	en	FALSE			AAAtraq,ADARisk,ADA,DigitalInclusion,ADAProtection			0	5	1	0	0	0	0	https://AAAtraq.com/news/2022/10/who-wins-proving-you-can-discriminate#				FALSE		1013734813554094086	AAAtraq	AAAtraq	London | New York		AAAtraq is an InsurTech company - we remove online ADA risk. intelligent automation offering; ADA insurance, ADA monitoring and ADA compliance.	http://AAAtraq.com	188	393	2	222	6069	FALSE	FALSE	FALSE	2018-07-02 10:43:08
1584968032488521729	https://twitter.com/AAAtraq/status/1584968032488521729	2022-10-25 18:00:00	Tweet	Online ADA is not going away. It must be treated as an ongoing risk which should be continually and not a problem for the web team to deal with. #AAAtraq #ADA #ADARisk #ADAProtection #DigitalInclusion https://t.co/ab3lYiYhTV		203	TweetDeck	https://about.twitter.com/products/tweetdeck	0	0	0	0	en	FALSE			AAAtraq,ADA,ADARisk,ADAProtection,DigitalInclusion			0	5	0	1	0	0	0		photo	https://pbs.twimg.com/media/FfgwhwLXoAEqCJv.jpg	AAAtraq logo, text 'Online ADA Compliance (accessibility). Treat this as an ongoing risk to manage - not a web problem. Background of a gavel in black and white.	FALSE		1013734813554094086	AAAtraq	AAAtraq	London | New York		AAAtraq is an InsurTech company - we remove online ADA risk. intelligent automation offering; ADA insurance, ADA monitoring and ADA compliance.	http://AAAtraq.com	188	393	2	222	6069	FALSE	FALSE	FALSE	2018-07-02 10:43:08
1584590549339758593	https://twitter.com/AAAtraq/status/1584590549339758593	2022-10-24 17:00:01	Tweet	Are you starting the AAAtraq process? Would you like some more information on the steps to get you to the first star? We've produced a video explaining these steps, view now at: https://t.co/Qlh192u9sb #ADA #AAAtraq #ADARisk #DigitalInclusion #ADAInsurance #ADAProtection		275	TweetDeck	https://about.twitter.com/products/tweetdeck	0	0	0	0	en	FALSE			ADA,AAAtraq,ADARisk,DigitalInclusion,ADAInsurance,ADAProtection			0	6	1	0	0	0	0	https://youtu.be/tATTxqPiC8w				FALSE		1013734813554094086	AAAtraq	AAAtraq	London | New York		AAAtraq is an InsurTech company - we remove online ADA risk. intelligent automation offering; ADA insurance, ADA monitoring and ADA compliance.	http://AAAtraq.com	188	393	2	222	6069	FALSE	FALSE	FALSE	2018-07-02 10:43:08
1588486416757055488	https://twitter.com/AcornSurgery/status/1588486416757055488	2022-11-04 11:00:49	Tweet	A lack of digital skills and access can have a huge negative impact on a person’s life, leading to poorer health outcomes and a lower life expectancy, increased loneliness and social isolation, less access to jobs and education. https://t.co/BGvYxOVgIc #digitalinclusion https://t.co/Nfs0fUETBQ		272	Hootsuite Inc.	https://www.hootsuite.com	0	0	0	0	en	FALSE			digitalinclusion			0	1	1	1	0	0	0	https://www.goodthingsfoundation.org/the-digital-divide/	photo	https://pbs.twimg.com/media/Fgtv-lwXEAIyrli.jpg		FALSE		1963559605	Acorn Surgery	AcornSurgery	Huntingdon		GP surgery based in Huntingdon ☎️ 01480 483100 ✉️ acorn.enquires@nhs.net This page is not continuously monitored for any urgent health queries please call 111	http://acornsurgery.com	165	20	2	8	458	FALSE	FALSE	FALSE	2013-10-15 22:40:29	acorn.enquires@nhs.net
1595767637375606785	https://twitter.com/APO_source/status/1595767637375606785	2022-11-24 13:13:47	Tweet	Africa Data Centres provides colocation for the first Internet Corporation for Assigned Names and Numbers (ICANN) Managed Root Server in Africa @africa_dc @ICANN #Africa #Technology #RootServer #IMRS #DigitalInclusion Read more: https://t.co/cfWiWEBldw https://t.co/tQ1aYMlsaM	Ambitions to improve	252	Africa Newsroom	http://africa-newsroom.com	4	6	0	0	en	FALSE		africa_dc,ICANN	Africa,Technology,RootServer,IMRS,DigitalInclusion			2	5	1	1	0	0	0	https://apo-opa.info/3GJcLv4	photo	https://pbs.twimg.com/media/FiVONZ7XkAAX1iT.jpg		FALSE		255925055	APO Group English	APO_source	#AFRICA #MENA		Latest #Africa & #MENA related #News releases issued by companies, govs, intl orgs, NGOs & #UN #PR FR:@APO_source_fr PT:@APO_source_pt AR:@APO_source_ar	http://Africa-Newsroom.com	12289	7	666	2056	100635	TRUE	FALSE	FALSE	2011-02-22 09:09:45
1590962043905265664	https://twitter.com/AgUnity/status/1590962043905265664	2022-11-11 06:58:04	Reply	👀 Keep an eye out for more updates as we plan for the second round of purchasing in December. #AgUnity #connectingthelastmile #vanilla #commoditymarkets #internationalmarkets #commoditytrading #digitalinclusion		212	Twitter Web App	https://mobile.twitter.com	0	1	0	0	en		AgUnity		AgUnity,connectingthelastmile,vanilla,commoditymarkets,internationalmarkets,commoditytrading,digitalinclusion	👀		0	7	0	0	1	0	0					FALSE		896892624300158976	AgUnity	AgUnity	Gold Coast, Australia		AgUnity is a fintech innovator helping smallscale rural farmers in developing countries via the use of blockchain technology.	http://agunity.com/	3193	2249	28	1635	1392	FALSE	FALSE	FALSE	2017-08-14 00:33:59
1585628773784772610	https://twitter.com/arbeitplus/status/1585628773784772610	2022-10-27 13:45:33	Tweet	Melanie Schaur von der @jku präsentiert die Entwicklung von Trainingscurricula für den Sozialen Sektor. Im Rahmen des @b_wiseproject wird ein flexibles und modulares Programm entwickelt, das Skills Gaps in sozialen Unternehmen angeht. #future #digitalskills #digitalinclusion https://t.co/Qw2Pe86G1Y		278	Twitter for iPhone	http://twitter.com/download/iphone	2	6	0	0	de	FALSE		jku	future,digitalskills,digitalinclusion			1	3	0	1	0	0	0		photo	https://pbs.twimg.com/media/FgFI8rVVEAAiZy5.jpg		FALSE		3248273487	arbeit plus	arbeitplus	Wien, Österreich		Netzwerk Sozialer Unternehmen im arbeitsmarktpolitischen Bereich | Social Integration Enterprises Austria. @ensienetwork Member | SI plus	http://arbeitplus.at/	1717	1753	30	2749	2603	FALSE	FALSE	FALSE	2015-05-12 17:36:37
1593982068844904452	https://twitter.com/asteamvillage/status/1593982068844904452	2022-11-19 14:58:34	Tweet	Digital Equity Workshop… #digitalinclusion #digitalequity #broadband #internet @NextCentCit @pewinternet @digitalkcnow @asteamvillage @UMKC @UMKCBloch https://t.co/MAGw06xTQa		151	Twitter for Android	http://twitter.com/download/android	0	1	0	0	en	FALSE		NextCentCit,pewinternet,digitalkcnow,asteamvillage,UMKC,UMKCBloch	digitalinclusion,digitalequity,broadband,internet			6	4	0	4	0	0	0		photo	https://pbs.twimg.com/media/Fh72O85XkAgcqY0.jpg		FALSE		2430245154	aSTEAM Village	asteamvillage	Kansas City		aSTEAM Village is a grassroots community initiative to engage students, parents and educators in STEM/STEaM programs. Supported by NSBE Jr PCI and BDPA.	http://asteamvillage.org	775	1059	48	3883	4647	FALSE	FALSE	FALSE	2014-04-06 10:24:01
1597432796997648384	https://twitter.com/BetterThan_Cash/status/1597432796997648384	2022-11-29 03:30:32	Tweet	Congratulations, Bangladesh, on the launch of the interoperable platform - #Binimoy! The full benefits of #digitalinclusion can be unlocked when services are interoperable. Principle 7 of #ResponsibleDigitalPayments+the National #DigitalPayments Roadmap w/@a2i outline how. https://t.co/zV7iISil3F		273	Twitter Web App	https://mobile.twitter.com	0	2	0	0	en	FALSE		a2i	Binimoy,digitalinclusion,ResponsibleDigitalPayments,DigitalPayments			1	4	0	1	0	0	0		photo	https://pbs.twimg.com/media/Fis4LQXUoAAnpLB.jpg		FALSE		807992641	Better Than Cash Alliance	BetterThan_Cash	Global (HQ: New York)		@UN-based Alliance promoting the shift from cash to #ResponsibleDigitalPayments to advance Sustainable Development Goals. 🔗 https://t.co/eZ8QLF1m0J	http://betterthancash.org	13011	1621	396	5411	15923	TRUE	FALSE	FALSE	2012-09-07 02:00:59
1593213588780765184	https://twitter.com/uob_be/status/1593213588780765184	2022-11-17 12:04:54	Tweet	Thrilled to announce that @unibirmingham have been nominated in the 'Tech Collaboration' category at the upcoming #WMTechAwards in December, recognising the amazing work of the Birmingham Digital Futures initiative to further #digitalinclusion and #collaboration in the region! https://t.co/LhbAaWTCHu		277	Twitter Web App	https://mobile.twitter.com	5	10	0	0	en	FALSE		unibirmingham	WMTechAwards,digitalinclusion,collaboration			1	3	0	1	0	0	0		photo	https://pbs.twimg.com/media/Fhw67foWQAA8i2u.png		FALSE		3429891135	University of Birmingham | Business Engagement	uob_be	Birmingham, England		Here to help organisations of all sizes connect with expertise @unibirmingham on research partnerships & transformative projects - #birminghampartners	http://birmingham.ac.uk/partners	2150	1518	37	3878	6112	FALSE	FALSE	FALSE	2015-08-18 14:28:02
1593574922994982913	https://twitter.com/goodcall_mobile/status/1593574922994982913	2022-11-18 12:00:43	Tweet	Part 3 of 3 of 'Meet the Team' series with Kate Masson, CEO of GoodCall. For her full profile, please visit https://t.co/trzmpyVjrW #digitalinclusion #charity #thirdsector #nonprofit #change #activism #dogood #techforgood #mobile #smartphone #causes #socialenterprise https://t.co/eEM9z3f0kx	Attempting others to improve	270	Buffer	https://buffer.com	0	0	0	0	en	FALSE			digitalinclusion,charity,thirdsector,nonprofit,change,activism,dogood,techforgood,mobile,smartphone,causes,socialenterprise			0	12	1	3	0	0	0	https://www.goodcall.org.uk/meet-the-team-kate-masson-ceo/	photo	https://pbs.twimg.com/media/Fh2D8kWXEAEjX0D.jpg		FALSE		1129729856739205127	GoodCall Mobile CIC	goodcall_mobile	Dundee, Scotland		GoodCall is a social enterprise that builds connectivity for your cause. We empower connectivity for third sector organisations to help them meet their goals.	http://bit.ly/3QBZ0zR	574	2639	1	1448	674	FALSE	FALSE	FALSE	2019-05-18 12:46:02
1592850110857240576	https://twitter.com/goodcall_mobile/status/1592850110857240576	2022-11-16 12:00:34	Tweet	Part 2 of 3 of 'Meet the Team' Series with Kate Mason, CEO of GoodCall! #digitalinclusion #charity #thirdsector #nonprofit #change #activism #dogood #techforgood #mobile #smartphone #causes #socialenterprise #socent #socialgood #goodcall #socialbusiness #dundee #thirdsector https://t.co/mNWjtADinn	Attempting others to improve	276	Buffer	https://buffer.com	0	1	0	0	en	FALSE			digitalinclusion,charity,thirdsector,nonprofit,change,activism,dogood,techforgood,mobile,smartphone,causes,socialenterprise,socent,socialgood,goodcall,socialbusiness,dundee,thirdsector			0	18	0	3	0	0	0		photo	https://pbs.twimg.com/media/Fhrwu83XgAcIqdI.jpg		FALSE		1129729856739205127	GoodCall Mobile CIC	goodcall_mobile	Dundee, Scotland		GoodCall is a social enterprise that builds connectivity for your cause. We empower connectivity for third sector organisations to help them meet their goals.	http://bit.ly/3QBZ0zR	574	2639	1	1448	674	FALSE	FALSE	FALSE	2019-05-18 12:46:02
1592125209745952769	https://twitter.com/goodcall_mobile/status/1592125209745952769	2022-11-14 12:00:04	Tweet	It's time to meet the team... To start, we welcome our CEO and leader of GoodCall, Kate Masson! Part 1 of 3. #digitalinclusion #charity #thirdsector #nonprofit #change #activism #dogood #techforgood #mobile #smartphone #causes #socialenterprise #socent #socialgood #goodcall https://t.co/pjLOuw5jFQ	Fuel the debate	277	Buffer	https://buffer.com	0	0	0	0	en	FALSE			digitalinclusion,charity,thirdsector,nonprofit,change,activism,dogood,techforgood,mobile,smartphone,causes,socialenterprise,socent,socialgood,goodcall			0	15	0	3	0	0	0		photo	https://pbs.twimg.com/media/FhhdcJtXoAEoEyh.jpg		FALSE		1129729856739205127	GoodCall Mobile CIC	goodcall_mobile	Dundee, Scotland		GoodCall is a social enterprise that builds connectivity for your cause. We empower connectivity for third sector organisations to help them meet their goals.	http://bit.ly/3QBZ0zR	574	2639	1	1448	674	FALSE	FALSE	FALSE	2019-05-18 12:46:02
1590389017257951236	https://twitter.com/goodcall_mobile/status/1590389017257951236	2022-11-09 17:01:04	Tweet	Mobile technology offers a plethora of uses, how have you seen it affect your organisation? Sound off in the replies! 👇 #digitalinclusion #charity #thirdsector #nonprofit #change #activism #dogood #techforgood #mobile #smartphone #causes #socialenterprise #socent #socialgood https://t.co/NLsmTnnfnk	Fuel the debate	278	Buffer	https://buffer.com	0	0	0	0	en	FALSE			digitalinclusion,charity,thirdsector,nonprofit,change,activism,dogood,techforgood,mobile,smartphone,causes,socialenterprise,socent,socialgood	👇		0	14	0	1	1	0	0		photo	https://pbs.twimg.com/media/FhIyYckWAAEarxf.jpg	In what ways have you seen the benefits of mobile technology and connectivity in your third sector organization?	FALSE		1129729856739205127	GoodCall Mobile CIC	goodcall_mobile	Dundee, Scotland		GoodCall is a social enterprise that builds connectivity for your cause. We empower connectivity for third sector organisations to help them meet their goals.	http://bit.ly/3QBZ0zR	574	2639	1	1448	674	FALSE	FALSE	FALSE	2019-05-18 12:46:02
1584817053415968768	https://twitter.com/goodcall_mobile/status/1584817053415968768	2022-10-25 08:00:04	Tweet	This is about so much more than mobile devices; It's about delivering the impact necessary for charities, voluntary organisations and social enterprises to continue to deliver their own frontline services. #digitalinclusion #charity #thirdsector #nonprofit #techforgood #mobile https://t.co/CQwsA4cyGv	Fuel the debate	278	Buffer	https://buffer.com	0	0	0	0	en	FALSE			digitalinclusion,charity,thirdsector,nonprofit,techforgood,mobile			0	6	0	1	0	0	0		photo	https://pbs.twimg.com/media/Ff5mte9XEAASJxO.jpg		FALSE		1129729856739205127	GoodCall Mobile CIC	goodcall_mobile	Dundee, Scotland		GoodCall is a social enterprise that builds connectivity for your cause. We empower connectivity for third sector organisations to help them meet their goals.	http://bit.ly/3QBZ0zR	574	2639	1	1448	674	FALSE	FALSE	FALSE	2019-05-18 12:46:02
1589966066561654784	https://twitter.com/goodcall_mobile/status/1589966066561654784	2022-11-08 13:00:25	Tweet	A behind the scenes look at some of our upcoming projects... #digitalinclusion #charity #thirdsector #nonprofit #change #activism #dogood #techforgood #mobile #smartphone #causes #socialenterprise #socent #socialgood #goodcall #socialbusiness #dundee #thirdsector #digital https://t.co/9CMJzWu7LF	Upvoting ones own ambitions	274	Buffer	https://buffer.com	1	2	0	0	en	FALSE			digitalinclusion,charity,thirdsector,nonprofit,change,activism,dogood,techforgood,mobile,smartphone,causes,socialenterprise,socent,socialgood,goodcall,socialbusiness,dundee,thirdsector,digital			0	19	0	1	0	0	0		photo	https://pbs.twimg.com/media/FhCxtWJWIAAi1Kl.jpg		FALSE		1129729856739205127	GoodCall Mobile CIC	goodcall_mobile	Dundee, Scotland		GoodCall is a social enterprise that builds connectivity for your cause. We empower connectivity for third sector organisations to help them meet their goals.	http://bit.ly/3QBZ0zR	574	2639	1	1448	674	FALSE	FALSE	FALSE	2019-05-18 12:46:02
1589588736702091269	https://twitter.com/goodcall_mobile/status/1589588736702091269	2022-11-07 12:01:02	Tweet	THE TEAM Over the course of the next few weeks, you'll be given an insight to the great people working behind the scenes, supporting the third sector organisations we love! #digitalinclusion #charity #thirdsector #nonprofit #change #activism #dogood #techforgood #mobile https://t.co/ZsWnJN5gbO	Upvoting ones own ambitions	272	Buffer	https://buffer.com	0	0	0	0	en	FALSE			digitalinclusion,charity,thirdsector,nonprofit,change,activism,dogood,techforgood,mobile			0	9	0	1	0	0	0		photo	https://pbs.twimg.com/media/Fg9ah-eWQAMorED.jpg	A picture with Kate Masson CEO, Elaine Gray Charity Engagement Manager, Bridget Iesan Charity Engangement Ofiicer, Alexandros Tucker Marketing Intern	FALSE		1129729856739205127	GoodCall Mobile CIC	goodcall_mobile	Dundee, Scotland		GoodCall is a social enterprise that builds connectivity for your cause. We empower connectivity for third sector organisations to help them meet their goals.	http://bit.ly/3QBZ0zR	574	2639	1	1448	674	FALSE	FALSE	FALSE	2019-05-18 12:46:02
1585561056063037442	https://twitter.com/XenoWish/status/1585561056063037442	2022-10-27 09:16:28	Tweet	Whoa, that's incr̖edible. #NFT 👏 #railway #tps #fintech #banking #payments #digitalinclusion #financialliteracy #mobilepayments https://t.co/mFsrZrONDW		128	Wish_1	http://www.udacity.com/ud381	1	5	0	0	en	FALSE			NFT,railway,tps,fintech,banking,payments,digitalinclusion,financialliteracy,mobilepayments	👏		0	9	0	1	1	0	0		video	https://video.twimg.com/ext_tw_video/1585560985913675777/pu/vid/320x180/VsHbPxuKcjVYWJma.mp4?tag=1		FALSE		863477195104178176	The Home Doctor	XenoWish	Home		Approved guide on how to manage most health situations when help is not on the way. 👉https://t.co/CWifAVmaQs	http://bit.ly/3tKE1RR	32	18	0	2376	3612	FALSE	FALSE	FALSE	2017-05-13 19:33:00
1595163822536687616	https://twitter.com/STOPPINGSHORT/status/1595163822536687616	2022-11-22 21:14:26	Tweet	When #digitalinclusion wins, we all win. These are some of the beneficiaries of the #lbdigitalinclusion initiative. @human_i_t @LongBeachCity https://t.co/ePpEzbR5Pq		141	Twitter Web App	https://mobile.twitter.com	1	3	0	0	en	FALSE		human_i_t,LongBeachCity	digitalinclusion,lbdigitalinclusion			2	2	0	4	0	0	0		photo	https://pbs.twimg.com/media/FiMo8VmUoAA0lnd.jpg	When #digitalinclusion wins, we all win. These are some of the beneficiaries of the #lbdigitalinclusion initiative. @human_i_t @LongBeachCity	FALSE		89041780	SHORTSTOP Youth Projects	STOPPINGSHORT	Long Beach, California		A non-profit 501 (C) (3) charitable organization dedicated to strengthen the youth of the greater Long Beach community.	http://bit.ly/lbbfssyp	96	230	2	477	839	FALSE	FALSE	FALSE	2009-11-10 22:38:06
1585159380139667456	https://twitter.com/STOPPINGSHORT/status/1585159380139667456	2022-10-26 06:40:21	Tweet	The power of #DigitalInclusion compels you! This month, we were able to put smiles on the faces of many Long Beach residents through our distribution of wifi hotspots and Chromebooks. Thanks to @human_i_t and the @LongBeachCity for this wonderful initiative! #digitaldivide https://t.co/mV32bpLTbH		275	Twitter Web App	https://mobile.twitter.com	0	1	0	0	en	FALSE		human_i_t,LongBeachCity	DigitalInclusion,digitaldivide			2	2	0	4	0	0	0		photo	https://pbs.twimg.com/media/Ff-d8URVEAAi92I.jpg	The power of #DigitalInclusion compels you! This month, we were able to put smiles on the faces of many Long Beach residents through our distribution of wifi hotspots and Chromebooks. Thanks to @human_i_t and the @LongBeachCity for this wonderful initiative! #digitaldivide	FALSE		89041780	SHORTSTOP Youth Projects	STOPPINGSHORT	Long Beach, California		A non-profit 501 (C) (3) charitable organization dedicated to strengthen the youth of the greater Long Beach community.	http://bit.ly/lbbfssyp	96	230	2	477	839	FALSE	FALSE	FALSE	2009-11-10 22:38:06
1587841685505146882	https://twitter.com/nicstaffs/status/1587841685505146882	2022-11-02 16:18:53	Quote	Excellent night last night talking to the @BCSNorthStaffs about #DiscoverDigitalSOT and how we used a community engagement approach to boost #digitalinclusion in #StokeonTrent. Excellent discussion and commitment to inprove access to digital. Thanks for the warmest of welcomes!		278	Twitter Web App	https://mobile.twitter.com	1	5	0	0	en			BCSNorthStaffs	DiscoverDigitalSOT,digitalinclusion,StokeonTrent			1	3	0	0	0	0	0					FALSE		370024817	Nic Gratton	nicstaffs	Staffordshire University		Associate Professor of Community and Civic Engagement @StaffsUni. Making the world a fairer place. Inclusion and justice. Collective action. All views my own.	http://blogs.staffs.ac.uk/connections/	1780	1123	27	10661	6409	FALSE	FALSE	FALSE	2011-09-08 10:19:39
1589335099879084033	https://twitter.com/BoomerTechTalk/status/1589335099879084033	2022-11-06 19:13:10	Tweet	This is useful but it would be even better if the age ranges went up to 90, @StatistaCharts. Our Managing Editor, @LindaSherman is 73 and uses #LinkedIn every day. https://t.co/aUXx2QhJID #RethinkingAging #SocialMedia #digitalinclusion https://t.co/X5gGR1hU5n		236	Twitter Web App	https://mobile.twitter.com	3	9	0	0	en	FALSE		StatistaCharts,LindaSherman	LinkedIn,RethinkingAging,SocialMedia,digitalinclusion			2	4	1	1	0	0	0	https://statista.com/statistics/192700/age-distribution-of-us-users-on-linkedin/	photo	https://pbs.twimg.com/media/Fg5ztm6UAAIlg7A.jpg		FALSE		171223854	Boomer Tech Talk	BoomerTechTalk	USA		Healthy Longevity. Rethinking Aging Club. Helping Boomers and GenX support elderly relatives. Managing Editor: @LindaSherman Tech Editor: @RayJGordon since 2010	http://boomertechtalk.com	1021	847	72	688	877	FALSE	FALSE	FALSE	2010-07-26 21:24:05
1589333389462876160	https://twitter.com/LindaSherman/status/1589333389462876160	2022-11-06 19:06:23	Reply	@StatistaCharts Obviously it would be nice to include Twitter in 2022. And TikTok. But if this comes from annual reports I can see why you wouldn't have 2022 yet. #digitalinclusion		180	Twitter Web App	https://mobile.twitter.com	0	0	0	0	en		StatistaCharts	StatistaCharts	digitalinclusion			1	1	0	0	0	0	0					FALSE		11485872	Linda Sherman Gordon Rethinking Aging Club founder	LindaSherman	Beverly Hills and Kauai		BOD, Speaker, exCEO ClubMed Japan, mg.editor @BoomerTechTalk, Healthy Longevity, CH👋, CMO @MiracleDressing @MiracleoftheSea TV📺 Film 🎬 @KauaiTalk https://t.co/64T3td5rpi	http://BoomerTechTalk.com	9534	5214	944	7998	28978	FALSE	FALSE	FALSE	2007-12-24 19:36:12
1585753535941169154	https://twitter.com/digitalequityhi/status/1585753535941169154	2022-10-27 22:01:19	Tweet	The Pacific Basin Telehealth Resource Center's Student Social Media Content Challenge went #viral with students sharing their most creative posts on the topic of #digitalinclusion. Here are just a few of the winners! #DIW2022 #DigitalEquityNOW #digitalequityhawaii https://t.co/8BVoprneYI		264	Hootsuite Inc.	https://www.hootsuite.com	0	3	0	0	en	FALSE			viral,digitalinclusion,DIW2022,DigitalEquityNOW,digitalequityhawaii			0	5	0	3	0	0	0		photo	https://pbs.twimg.com/media/FgG6b7RXEAAg3WD.jpg		FALSE		1291478803974254592	Digital Equity Hawaii	digitalequityhi	Hawaii, USA		Every Hawaii resident should be able to access affordable, high-speed internet anywhere, at any time. #digitalequityhawaii	http://broadband.hawaii.gov/acp	391	639	6	324	424	FALSE	FALSE	FALSE	2020-08-06 20:58:46
1585979881111703554	https://twitter.com/cassiltoun/status/1585979881111703554	2022-10-28 13:00:44	Reply	...other shout outs in the Padlet @TheSeniorCentre @MovingGovanFwd @NGHACommunities @Impact_Funding @GCHSCP @CassiltounHA @SAfoodforlife #partnership #digitalinclusion #becauseofCLD #ABCD		190	Twitter Web App	https://mobile.twitter.com	1	1	0	1	en		cassiltoun	TheSeniorCentre,MovingGovanFwd,NGHACommunities,Impact_Funding,GCHSCP,CassiltounHA,SAfoodforlife	partnership,digitalinclusion,becauseofCLD,ABCD			7	4	0	0	0	0	0					FALSE		1275789806900056065	Cassiltoun Community Team	cassiltoun			Community Team / @cassiltounha / Castlemilk ⭐Participation ⭐Community Woodland & Garden ⭐Volunteering ⭐Youth Work ⭐Digital Inclusion ⭐Arts ⭐Food & festivities!	http://cassiltoun.org.uk	554	827	2	1594	1045	FALSE	FALSE	FALSE	2020-06-24 13:56:16
1587369065588432896	https://twitter.com/CommunityComput/status/1587369065588432896	2022-11-01 09:00:51	Tweet	It's been an eventful #digitober and here's our blog on what we've been up to and the multiple benefits of going green to help others get online💚 https://t.co/Ux1bNz7NsX #digiknow #DigitalInclusion #DonateYourTechForReuse https://t.co/1FNAwu6CnW		223	Hootsuite Inc.	https://www.hootsuite.com	0	1	0	0	en	FALSE			digitober,digiknow,DigitalInclusion,DonateYourTechForReuse	💚		0	4	1	1	1	0	0	https://www.digitalstockport.info/tackling-the-digital-divide-through-a-greener-approach/	photo	https://pbs.twimg.com/media/Fgd3wMEWIAAaoAv.jpg		FALSE		1351618694175207430	Community Computers	CommunityComput	Stockport, England		Reusing tech to put into the community at low cost. Providing employment and work experience for people struggling to regain work. Reducing business e-waste.	http://communitycomputers.co.uk	225	660	2	174	138	FALSE	FALSE	FALSE	2021-01-19 19:53:21
1585555322437074945	https://twitter.com/CommunityComput/status/1585555322437074945	2022-10-27 08:53:41	Quote	Hear what our Project Manager, Chris, has to say on the importance of tech reuse to help people get online 😀 👇 #Digiknow #DonateYourTechForReuse #DigitalInclusion #digitober		173	Twitter for Android	http://twitter.com/download/android	2	4	0	0	en				Digiknow,DonateYourTechForReuse,DigitalInclusion,digitober	😀,👇		0	4	0	0	2	0	0					FALSE		1351618694175207430	Community Computers	CommunityComput	Stockport, England		Reusing tech to put into the community at low cost. Providing employment and work experience for people struggling to regain work. Reducing business e-waste.	http://communitycomputers.co.uk	225	660	2	174	138	FALSE	FALSE	FALSE	2021-01-19 19:53:21
1590693096614133760	https://twitter.com/ademoor/status/1590693096614133760	2022-11-10 13:09:22	Tweet	Rhinesmith &amp; @Empathetics: the Digital Equity Ecosystems Measurement (DEEM) project - common measurement framework &amp; tools for #DigitalEquity, #DigitalInclusion &amp; #DigitalJustice #cirn2022 https://t.co/shfXIOYPhP		201	Twitter Web App	https://mobile.twitter.com	0	2	0	0	en	FALSE		Empathetics	DigitalEquity,DigitalInclusion,DigitalJustice,cirn2022			1	4	0	1	0	0	0		photo	https://pbs.twimg.com/media/FhNGnSZWYAEwdUQ.jpg		FALSE		9912762	Aldo de Moor | @ademoor@mastodon.social	ademoor	Tilburg, the Netherlands		PhD, owner CommunitySense - for working communities; idea whisperer, process weaver, collaboration catalyst; unlocking Internet power for social change	http://communitysense.nl/	2767	2443	155	28256	12232	FALSE	FALSE	FALSE	2007-11-03 11:46:19
1594670406728024065	https://twitter.com/PressOrangeBE/status/1594670406728024065	2022-11-21 12:33:47	Tweet	Did you know that almost half of Belgians are digitally vulnerable? As the digital divide is a social priority for Orange Belgium, it signed the Charter for #DigitalInclusion in Belgium today ✍️ 👉 Find out more: https://t.co/v3CdI3yRdh #DigitAll #CSR #TheFutureIsOursToMake https://t.co/jRWabuRf7g		274	Twitter Web App	https://mobile.twitter.com	0	3	0	0	en	FALSE			DigitalInclusion,DigitAll,CSR,TheFutureIsOursToMake	✍️,👉		0	4	1	1	2	0	0	http://tinyurl.com/tycd953r	photo	https://pbs.twimg.com/media/FiFnYJrWQAAx93k.jpg		FALSE		76963148	Orange BE Corporate	PressOrangeBE	Brussels		Official Corporate Twitter account of Orange Belgium. We share news, PR, insights, telco and technology info.	http://corporate.orange.be	3930	494	0	265	1859	FALSE	FALSE	FALSE	2009-09-24 15:18:34
1594675422347788288	https://twitter.com/IsabelleVde/status/1594675422347788288	2022-11-21 12:53:42	Tweet	Happy to share that @OrangeBEFR signed the DigitAll Charter for #digitalinclusion Did you know that almost half of Belgians are digitally vulnerable? So, there’s still work to be done. More info 👉🏻 https://t.co/aeGKqDX9zu #DigitAll #TheFutureIsOursToMake https://t.co/gyix9Z2h27		256	Twitter for iPhone	http://twitter.com/download/iphone	0	3	1	0	en	FALSE		OrangeBEFR	digitalinclusion,DigitAll,TheFutureIsOursToMake	👉🏻		1	3	1	1	1	0	0	https://tinyurl.com/mej9y4pm	photo	https://pbs.twimg.com/media/FiFs1-rXoAMwPAT.jpg		FALSE		122946642	Isabelle Vanden Eede	IsabelleVde	Brussels		Chief Brand, Communication & CSR Officer at #OrangeBelgium • Addicted online & offline reader • Views are my own	http://corporate.orange.be	418	306	18	1603	1095	FALSE	FALSE	FALSE	2010-03-14 12:51:00
1589634538413637633	https://twitter.com/cripozzi81/status/1589634538413637633	2022-11-07 15:03:02	Tweet	Since the press was invented, it took over 400y to start democratizing literacy through #schools. Now that we created #coding, will it take that long? [As @BrienNicolas brilliantly synthesized our discussion #DigitalInclusion &amp; #Training #StateofEU22 @FriendsofEurope @EYL40] https://t.co/bBAnH1B1YD		279	Hootsuite Inc.	https://www.hootsuite.com	1	3	1	2	en	FALSE		BrienNicolas,FriendsofEurope,EYL40	schools,coding,DigitalInclusion,Training,StateofEU22			3	5	0	1	0	0	0		photo	https://pbs.twimg.com/media/Fg-EMBGWIAIYXcx.jpg		FALSE		2186998752	Cristina Pozzi	cripozzi81	Future Maker		Co-Founder & CEO Edulia, dal Sapere Treccani | Young Global Leader 2019-2026 World Economic Forum | EYL40 calss 2020 | Author	http://cristinapozzi.com	4984	301	33	382	1002	FALSE	FALSE	FALSE	2013-11-10 19:32:04
1584811832920879104	https://twitter.com/Lon_DCW/status/1584811832920879104	2022-10-25 07:39:20	Quote	Prowd iawn o fod yn cefnogi eCymru ar rhan @DC_Wales #cydweithio #cynhwysiaddigidol Proud to be supporting eCymru on DCW's behalf! #Collaboration #digitalinclusion		164	Twitter for Android	http://twitter.com/download/android	3	6	0	0	cy			DC_Wales	cydweithio,cynhwysiaddigidol,Collaboration,digitalinclusion			1	4	0	0	0	0	0					FALSE		976458377739034626	Lon DCW	Lon_DCW	Ynys Môn a Sir Ddinbych		Ymgynghorydd Cynhwysiant Digidol Môn a Dinbych Digital Inclusion Adviser Anglesey & Denbighshire @DC_Wales @cwmpas_coop Fy Marn i-My Opinions (Hi/Hon She/Her)	http://digitalcommunities.gov.wales/	306	560	1	772	728	FALSE	FALSE	FALSE	2018-03-21 13:59:53
1596134855783632896	https://twitter.com/100DigitalLeeds/status/1596134855783632896	2022-11-25 13:32:59	Tweet	Look out for us on BBC Look North soon, talking about Leeds's approach to supporting #DigitalInclusion, featuring our Digital Inclusion Coordinator @Amy__Hearn, Fran Etherington, manager at @OldFireStaLS9 and @LeedsCC_News Chief Digital and Information Officer Leonardo Tantari https://t.co/Pu4gKkH58D		277	Twitter for Android	http://twitter.com/download/android	13	36	1	2	en	FALSE		Amy__Hearn,OldFireStaLS9,LeedsCC_News	DigitalInclusion			3	1	0	2	0	0	0		photo	https://pbs.twimg.com/media/FiacLTtX0AELk5A.jpg	Gemma and Amy standing in front of a banner with information about The Old Fire Station	FALSE		1410951868109500417	100% Digital Leeds	100DigitalLeeds	Leeds, West Yorkshire		Leading #DigitalInclusion at @LeedsCC_News Meet the team: @JasonTutin @Amy__Hearn @Rachalate @PaulWilkesLeeds @Sarah__Liles @DiginclusionKit	http://digitalinclusionleeds.com	1203	1246	11	1640	1464	FALSE	FALSE	FALSE	2021-07-02 13:22:27
1592123478303703043	https://twitter.com/100DigitalLeeds/status/1592123478303703043	2022-11-14 11:53:12	Tweet	We’re out in Morley &amp; District today @PaulWilkesLeeds &amp; Abs from @LcpDevelopment meeting orgs to tell them about the Digital Health Hubs #DigitalInclusion scheme which will provide a community-based approach to enable digital health participation for those who need it 😄👍 #Leeds https://t.co/sBCN0fPLEd		286	Twitter for iPhone	http://twitter.com/download/iphone	3	12	0	1	en	FALSE		PaulWilkesLeeds,LcpDevelopment	DigitalInclusion,Leeds	😄,👍		2	2	0	1	2	0	0		photo	https://pbs.twimg.com/media/Fhhb29VXoAApJcj.jpg		FALSE		1410951868109500417	100% Digital Leeds	100DigitalLeeds	Leeds, West Yorkshire		Leading #DigitalInclusion at @LeedsCC_News Meet the team: @JasonTutin @Amy__Hearn @Rachalate @PaulWilkesLeeds @Sarah__Liles @DiginclusionKit	http://digitalinclusionleeds.com	1203	1246	11	1640	1464	FALSE	FALSE	FALSE	2021-07-02 13:22:27
1588198767064453120	https://twitter.com/100DigitalLeeds/status/1588198767064453120	2022-11-03 15:57:48	Tweet	We’ve been supporting at @DrighlingtonDi1 today, a fantastic #DigitalInclusion initiative helping residents in #Leeds to get online or solve their tech issues. They’re at Drig Methodist Church every Thursday 10am-1pm and getting busier all the time, volunteers welcome! https://t.co/axVFnVupPK		271	Twitter for iPhone	http://twitter.com/download/iphone	5	9	1	1	en	FALSE		DrighlingtonDi1	DigitalInclusion,Leeds			1	2	0	3	0	0	0		photo	https://pbs.twimg.com/media/FgpqWxpXwAUSYWY.jpg	People sat at tables with their laptops and smartphones getting support and helping each other	FALSE		1410951868109500417	100% Digital Leeds	100DigitalLeeds	Leeds, West Yorkshire		Leading #DigitalInclusion at @LeedsCC_News Meet the team: @JasonTutin @Amy__Hearn @Rachalate @PaulWilkesLeeds @Sarah__Liles @DiginclusionKit	http://digitalinclusionleeds.com	1203	1246	11	1640	1464	FALSE	FALSE	FALSE	2021-07-02 13:22:27
1591070596150202368	https://twitter.com/100DigitalLeeds/status/1591070596150202368	2022-11-11 14:09:25	Quote	Brilliant #DigitalInclusion session today with the students! Thrilled to be working in partnership with yourself and @LBUHealth supporting #DigitalInclusion in the LS25/26 area 😊		181	Twitter for iPhone	http://twitter.com/download/iphone	2	3	0	1	en			LBUHealth	DigitalInclusion,DigitalInclusion	😊		1	2	0	0	1	0	0					FALSE		1410951868109500417	100% Digital Leeds	100DigitalLeeds	Leeds, West Yorkshire		Leading #DigitalInclusion at @LeedsCC_News Meet the team: @JasonTutin @Amy__Hearn @Rachalate @PaulWilkesLeeds @Sarah__Liles @DiginclusionKit	http://digitalinclusionleeds.com	1203	1246	11	1640	1464	FALSE	FALSE	FALSE	2021-07-02 13:22:27
1595396951708766209	https://twitter.com/100DigitalLeeds/status/1595396951708766209	2022-11-23 12:40:48	Reply	During this lunchtime webinar attendees will hear from: 🌟@jasontutin and @Amy__Hearn from the 100% Digital Leeds team 🌟 #DigitalInclusion leads at Coventry City Council, @East_Riding, and @plymouthcc 🌟@Tom_denman2 from @LGAcyberdigital		235	Twitter Web App	https://mobile.twitter.com	0	0	0	0	en		100DigitalLeeds	JasonTutin,Amy__Hearn,East_Riding,plymouthcc,Tom_denman2,LGAcyberdigital	DigitalInclusion	🌟,🌟,🌟		6	1	0	0	3	0	0					FALSE		1410951868109500417	100% Digital Leeds	100DigitalLeeds	Leeds, West Yorkshire		Leading #DigitalInclusion at @LeedsCC_News Meet the team: @JasonTutin @Amy__Hearn @Rachalate @PaulWilkesLeeds @Sarah__Liles @DiginclusionKit	http://digitalinclusionleeds.com	1203	1246	11	1640	1464	FALSE	FALSE	FALSE	2021-07-02 13:22:27
1584628904828239872	https://twitter.com/100DigitalLeeds/status/1584628904828239872	2022-10-24 19:32:26	Quote	If you missed hearing us on @BBCLeeds this evening listen back to @Amy__Hearn and @sas_joshua here: https://t.co/npoKBdGFh1 #DigitalInclusion		143	Twitter for Android	http://twitter.com/download/android	2	3	0	0	en	FALSE		BBCLeeds,Amy__Hearn,sas_joshua	DigitalInclusion			3	1	1	0	0	0	0	https://www.bbc.co.uk/programmes/p0d987r5				FALSE		1410951868109500417	100% Digital Leeds	100DigitalLeeds	Leeds, West Yorkshire		Leading #DigitalInclusion at @LeedsCC_News Meet the team: @JasonTutin @Amy__Hearn @Rachalate @PaulWilkesLeeds @Sarah__Liles @DiginclusionKit	http://digitalinclusionleeds.com	1203	1246	11	1640	1464	FALSE	FALSE	FALSE	2021-07-02 13:22:27
1584632815064592384	https://twitter.com/100DigitalLeeds/status/1584632815064592384	2022-10-24 19:47:58	Quote	It's been fantastic working with @LeedsRF to establish this @hubbubUK funded project supporting people living in temporary accommodation to access what they need to get online #DigitalInclusion		193	Twitter for Android	http://twitter.com/download/android	2	2	1	0	en			LeedsRF,hubbubUK	DigitalInclusion			2	1	0	0	0	0	0					FALSE		1410951868109500417	100% Digital Leeds	100DigitalLeeds	Leeds, West Yorkshire		Leading #DigitalInclusion at @LeedsCC_News Meet the team: @JasonTutin @Amy__Hearn @Rachalate @PaulWilkesLeeds @Sarah__Liles @DiginclusionKit	http://digitalinclusionleeds.com	1203	1246	11	1640	1464	FALSE	FALSE	FALSE	2021-07-02 13:22:27
1590302246126116864	https://twitter.com/100DigitalLeeds/status/1590302246126116864	2022-11-09 11:16:16	Quote	Amazing to see @leedshighrise getting off to a great start as one of the 5 organisations to be supported through the Leeds #DigitalInclusion Fund in partnership with @LeedsCommFound !		183	Twitter for Android	http://twitter.com/download/android	1	2	0	0	en			leedshighrise,LeedsCommFound	DigitalInclusion			2	1	0	0	0	0	0					FALSE		1410951868109500417	100% Digital Leeds	100DigitalLeeds	Leeds, West Yorkshire		Leading #DigitalInclusion at @LeedsCC_News Meet the team: @JasonTutin @Amy__Hearn @Rachalate @PaulWilkesLeeds @Sarah__Liles @DiginclusionKit	http://digitalinclusionleeds.com	1203	1246	11	1640	1464	FALSE	FALSE	FALSE	2021-07-02 13:22:27
1587019771219935235	https://twitter.com/100DigitalLeeds/status/1587019771219935235	2022-10-31 09:52:53	Tweet	Next month is the 7th and final workshop in our current #DigitalStorytelllig skills series with @LEEDS_2023! 🎮Beginners Guide to Unity Video Game Engine 🕹️ Wed 30th Nov, 5:30 – 7:30pm Platform, LS1 4JB Book your free ticket: https://t.co/K7WxGNytLs #DigitalInclusion		269	Twitter Web App	https://mobile.twitter.com	3	7	2	0	en	FALSE		LEEDS_2023	DigitalStorytelllig,DigitalInclusion	🎮,🕹️		1	2	1	0	2	0	0	https://www.eventbrite.com/e/beginners-guide-to-unity-video-game-engine-a-free-workshop-with-leeds-2023-tickets-451795551657				FALSE		1410951868109500417	100% Digital Leeds	100DigitalLeeds	Leeds, West Yorkshire		Leading #DigitalInclusion at @LeedsCC_News Meet the team: @JasonTutin @Amy__Hearn @Rachalate @PaulWilkesLeeds @Sarah__Liles @DiginclusionKit	http://digitalinclusionleeds.com	1203	1246	11	1640	1464	FALSE	FALSE	FALSE	2021-07-02 13:22:27
1595135906981490690	https://twitter.com/100DigitalLeeds/status/1595135906981490690	2022-11-22 19:23:31	Quote	Very exciting #DigitalInclusion job opportunity opened up at @LeedsOPF! P/T maximising digital inclusion for Black and Minority Ethnic older people in #Leeds		158	Twitter for Android	http://twitter.com/download/android	1	2	0	0	en			LeedsOPF	DigitalInclusion,Leeds			1	2	0	0	0	0	0					FALSE		1410951868109500417	100% Digital Leeds	100DigitalLeeds	Leeds, West Yorkshire		Leading #DigitalInclusion at @LeedsCC_News Meet the team: @JasonTutin @Amy__Hearn @Rachalate @PaulWilkesLeeds @Sarah__Liles @DiginclusionKit	http://digitalinclusionleeds.com	1203	1246	11	1640	1464	FALSE	FALSE	FALSE	2021-07-02 13:22:27
1591111471790194689	https://twitter.com/100DigitalLeeds/status/1591111471790194689	2022-11-11 16:51:50	Tweet	This afternoon we stopped by @HolbeckTogether for their 30th birthday party and were thrilled to see their brand new IT suite up and running! Holbeck Together feature in our recent newsletter - check out some of their fantastic outcomes #DigitalInclusion https://t.co/em27s7iJzg https://t.co/nEvZ63ewx9		279	Twitter for Android	http://twitter.com/download/android	0	4	0	0	en	FALSE		HolbeckTogether	DigitalInclusion			1	1	1	2	0	0	0	https://digitalinclusionleeds.com/partner-profile-holbeck-together	photo	https://pbs.twimg.com/media/FhTDZ2rXwAAnut9.jpg		FALSE		1410951868109500417	100% Digital Leeds	100DigitalLeeds	Leeds, West Yorkshire		Leading #DigitalInclusion at @LeedsCC_News Meet the team: @JasonTutin @Amy__Hearn @Rachalate @PaulWilkesLeeds @Sarah__Liles @DiginclusionKit	http://digitalinclusionleeds.com	1203	1246	11	1640	1464	FALSE	FALSE	FALSE	2021-07-02 13:22:27
1588522043922055169	https://twitter.com/100DigitalLeeds/status/1588522043922055169	2022-11-04 13:22:23	Tweet	Have you used the #MindWell Leeds website before? Please help our friends at @MindWellLeeds by sharing your feedback to help improve their website 😄👍 Click the link to fill out the survey for professionals: https://t.co/yD73ynQ66w #Leeds #MentalHealth #DigitalInclusion		274	Twitter for iPhone	http://twitter.com/download/iphone	1	2	0	0	en	FALSE		MindWellLeeds	MindWell,Leeds,MentalHealth,DigitalInclusion	😄,👍		1	4	1	0	2	0	0	https://bit.ly/3NDS98Z				FALSE		1410951868109500417	100% Digital Leeds	100DigitalLeeds	Leeds, West Yorkshire		Leading #DigitalInclusion at @LeedsCC_News Meet the team: @JasonTutin @Amy__Hearn @Rachalate @PaulWilkesLeeds @Sarah__Liles @DiginclusionKit	http://digitalinclusionleeds.com	1203	1246	11	1640	1464	FALSE	FALSE	FALSE	2021-07-02 13:22:27
1585322171550908430	https://twitter.com/100DigitalLeeds/status/1585322171550908430	2022-10-26 17:27:14	Tweet	Tonight we're making interactive storytelling games with @LEEDS_2023 at the 6th and penultimate workshop in our #DigitalStorytelling series! Look out for the release of the next and final workshop in this series, looking at video game making with Unity... #DigitalInclusion https://t.co/Ti90uwqNN8		275	Twitter for Android	http://twitter.com/download/android	1	6	0	0	en	FALSE		LEEDS_2023	DigitalStorytelling,DigitalInclusion			1	2	0	1	0	0	0		photo	https://pbs.twimg.com/media/FgAyHL0XwAgwQl0.jpg	A laptop screen showing a Twine game. We can see the text "Welcome to my game" and some option links, plus a picture of a slightly creepy door. In the background we can see workshop participants working at laptops plus Adam from LEEDS 2023 helping them.	FALSE		1410951868109500417	100% Digital Leeds	100DigitalLeeds	Leeds, West Yorkshire		Leading #DigitalInclusion at @LeedsCC_News Meet the team: @JasonTutin @Amy__Hearn @Rachalate @PaulWilkesLeeds @Sarah__Liles @DiginclusionKit	http://digitalinclusionleeds.com	1203	1246	11	1640	1464	FALSE	FALSE	FALSE	2021-07-02 13:22:27
1597553330074816512	https://twitter.com/100DigitalLeeds/status/1597553330074816512	2022-11-29 11:29:29	Quote	Funding available for our partners to support #DigitalInclusion Chat to us if you’d like to talk through your ideas and we will be happy to support with your bids!		164	Twitter for iPhone	http://twitter.com/download/iphone	1	5	0	0	en				DigitalInclusion			0	1	0	0	0	0	0					FALSE		1410951868109500417	100% Digital Leeds	100DigitalLeeds	Leeds, West Yorkshire		Leading #DigitalInclusion at @LeedsCC_News Meet the team: @JasonTutin @Amy__Hearn @Rachalate @PaulWilkesLeeds @Sarah__Liles @DiginclusionKit	http://digitalinclusionleeds.com	1203	1246	11	1640	1464	FALSE	FALSE	FALSE	2021-07-02 13:22:27
1587495060614123521	https://twitter.com/100DigitalLeeds/status/1587495060614123521	2022-11-01 17:21:31	Quote	Really looking forward to working with you on this 😊 #DigitalInclusion		70	Twitter for iPhone	http://twitter.com/download/iphone	1	1	0	0	en				DigitalInclusion	😊		0	1	0	0	1	0	0					FALSE		1410951868109500417	100% Digital Leeds	100DigitalLeeds	Leeds, West Yorkshire		Leading #DigitalInclusion at @LeedsCC_News Meet the team: @JasonTutin @Amy__Hearn @Rachalate @PaulWilkesLeeds @Sarah__Liles @DiginclusionKit	http://digitalinclusionleeds.com	1203	1246	11	1640	1464	FALSE	FALSE	FALSE	2021-07-02 13:22:27
1587047852601139200	https://twitter.com/100DigitalLeeds/status/1587047852601139200	2022-10-31 11:44:28	Quote	Love this! #DigitalInclusion but make it spooky 🧙		49	Twitter for Android	http://twitter.com/download/android	1	2	0	0	en				DigitalInclusion	🧙		0	1	0	0	1	0	0					FALSE		1410951868109500417	100% Digital Leeds	100DigitalLeeds	Leeds, West Yorkshire		Leading #DigitalInclusion at @LeedsCC_News Meet the team: @JasonTutin @Amy__Hearn @Rachalate @PaulWilkesLeeds @Sarah__Liles @DiginclusionKit	http://digitalinclusionleeds.com	1203	1246	11	1640	1464	FALSE	FALSE	FALSE	2021-07-02 13:22:27
1584818579199111169	https://twitter.com/100DigitalLeeds/status/1584818579199111169	2022-10-25 08:06:08	Quote	Drop down to Age UK Leeds Digital Hub this morning for a free slice of cake with your digital support! #DigitalInclusion		121	Twitter for Android	http://twitter.com/download/android	0	5	0	0	en				DigitalInclusion			0	1	0	0	0	0	0					FALSE		1410951868109500417	100% Digital Leeds	100DigitalLeeds	Leeds, West Yorkshire		Leading #DigitalInclusion at @LeedsCC_News Meet the team: @JasonTutin @Amy__Hearn @Rachalate @PaulWilkesLeeds @Sarah__Liles @DiginclusionKit	http://digitalinclusionleeds.com	1203	1246	11	1640	1464	FALSE	FALSE	FALSE	2021-07-02 13:22:27
1585295234094841856	https://twitter.com/DigitalSummits/status/1585295234094841856	2022-10-26 15:40:11	Tweet	Coming up in 5 🖐 @UMich’s Josh Salazar is outlining how to take an empathetic approach to digital accessibility. Join him on #DSDET stage 3 to learn how to implement small changes that will make a big difference! #DigitalInclusion #DigitalAccessibility https://t.co/YB9eeI3QP9		252	Hootsuite Inc.	https://www.hootsuite.com	0	0	0	0	en	FALSE		UMich	DSDET,DigitalInclusion,DigitalAccessibility			1	3	0	1	0	0	0		photo	https://pbs.twimg.com/media/FgAZnVxXoAcV5Ua.png		FALSE		238285226	Digital Summit Series	DigitalSummits	United States		Digital Summit in-person events are back! Next up: DSDAL. Register to stay on your digital marketing game here: https://t.co/4XyulbStZK	http://digitalsummit.com	8484	250	308	2369	7877	FALSE	FALSE	FALSE	2011-01-14 20:26:26
1589329772697780224	https://twitter.com/WeAreDISCmcr/status/1589329772697780224	2022-11-06 18:52:00	Tweet	Big hello to the 100+ new @WeAreDISCmcr @Twitter followers this week! Keep following to see #digital work from our talented interns and apprentices #Neurodiversity #Employment #digitalinclusion https://t.co/HAyMdJzL6e		193	Twitter for iPhone	http://twitter.com/download/iphone	1	7	0	0	en	FALSE		WeAreDISCmcr,Twitter	digital,Neurodiversity,Employment,digitalinclusion			2	4	0	1	0	0	0		photo	https://pbs.twimg.com/media/Fg5vAPDWAAI7IUT.jpg		FALSE		1575825531509297152	WeAreDiscManchester	WeAreDISCmcr	Manchester - Holyoake House		DISC is the #Digital Independent Specialist College, helping young #neurodiverse people with SEND to move towards working in the creative and digital economy.	http://disc.ac.uk	744	3773	2	995	104	FALSE	FALSE	FALSE	2022-09-30 12:32:40
1592974165493317632	https://twitter.com/DLIIorg/status/1592974165493317632	2022-11-16 20:13:31	Tweet	Thrilled to share that our founder @roningirl is a Finalist for the 2022 @WomenTechNet global #WomenInTech #Awards! We are so proud of Cheryl and her cohort for their pioneering work promoting #digitalequity #digitalinclusion &amp; #genderequality worldwide! https://t.co/okkLhIcHUZ https://t.co/6Ubrf1dVfr		284	Twitter for iPhone	http://twitter.com/download/iphone	4	3	1	0	en	FALSE		roningirl,WomenTechNet	WomenInTech,Awards,digitalequity,digitalinclusion,genderequality			2	5	1	1	0	0	0	https://www.linkedin.com/posts/womentech-network_womenintech-womentechnet-wtga2022-activity-6998648317429596160-1ji3	photo	https://pbs.twimg.com/media/Fhthj26XoAYExWx.jpg		FALSE		2285610344	Digital Leadership	DLIIorg	Worldwide		inclusive digital transformation #womenintech #girlsinict #girlsinSTEM #femalefounders @AdaAwards @inQubeEU @digimuse @CYPROorg @girlscodeEU	http://DLII.org	2968	4975	210	4710	4444	FALSE	FALSE	FALSE	2014-01-10 20:35:38
1.59335e+18	https://twitter.com/DLIIorg/status/1593346902908698627	2022-11-17 20:54:39	Tweet	Dear friends, thank you for generously supporting our founder's candidacy for the 2022 @WomenTechNet global "Women in ICT" Award 2022 by sharing the post below on social media! 🙏🏽🎉✨🏆❤️‍🔥💪🏾 #digitalequity #digitalinclusion #girlsintech #womenintech https://t.co/kSZe51PYjl		272	Twitter for iPhone	http://twitter.com/download/iphone	5	6	0	0	en	FALSE		WomenTechNet	digitalequity,digitalinclusion,girlsintech,womenintech	🙏🏽,🎉,✨,🏆,❤️‍🔥,💪🏾		1	4	1	0	6	0	0	http://bit.ly/3Ap8A3f				FALSE		2285610344	Digital Leadership	DLIIorg	Worldwide		inclusive digital transformation #womenintech #girlsinict #girlsinSTEM #femalefounders @AdaAwards @inQubeEU @digimuse @CYPROorg @girlscodeEU	http://DLII.org	2967	4975	209	4710	4444	FALSE	FALSE	FALSE	2014-01-10 20:35:38
1590735280252006400	https://twitter.com/DLIIorg/status/1590735280252006400	2022-11-10 15:56:59	Tweet	Big news for people working to close the #US #digitaldivide! #digitalinclusion #digitalequity #genderdigitaldivide #genderequality https://t.co/dYoKU923Q9		154	LinkedIn	http://www.linkedin.com/	1	1	0	0	en	FALSE			US,digitaldivide,digitalinclusion,digitalequity,genderdigitaldivide,genderequality			0	6	1	0	0	0	0	https://lnkd.in/gAw9nbYS				FALSE		2285610344	Digital Leadership	DLIIorg	Worldwide		inclusive digital transformation #womenintech #girlsinict #girlsinSTEM #femalefounders @AdaAwards @inQubeEU @digimuse @CYPROorg @girlscodeEU	http://DLII.org	2968	4975	210	4710	4444	FALSE	FALSE	FALSE	2014-01-10 20:35:38
1587520282868187138	https://twitter.com/roningirl/status/1587520282868187138	2022-11-01 19:01:44	Reply	@wnydigitaleqty @springfieldnews Promote #digitalinclusion programs that target #women as gatekeepers &amp; beneficiaries per @ComputerReach #genderdigitaldivide cc @netinclusion https://t.co/UOksqLuXD1		203	Twitter for iPhone	http://twitter.com/download/iphone	1	3	0	0	en	FALSE	wnydigitaleqty	wnydigitaleqty,springfieldnews,ComputerReach,netinclusion	digitalinclusion,women,genderdigitaldivide			4	3	1	0	0	0	0	https://www.linkedin.com/pulse/women-digital-inclusion-gatekeepers-will-perez/				FALSE		21434255	Cheryl Miller	roningirl	the space in be tween		geek-loving-pot-stirring-sharp-shooting-globe-trotting-chocolate-eating-sword-wielding-ninja-mom	http://DLII.org	1716	2306	145	3301	6183	FALSE	FALSE	FALSE	2009-02-20 21:10:15
1592949438523539457	https://twitter.com/drphd2k7/status/1592949438523539457	2022-11-16 18:35:16	Tweet	#Broadband, #digitalinclusion: new National Digital Navigator Corps, w/@netinclusion funding, to include @digitalequityct in #Maine —@dailyyonder https://t.co/Yz9uryz3Ix #digitaldivide #digitalliteracy #digitalequity @susancorbett @shennabellows		246	Twitter Web App	https://mobile.twitter.com	2	6	0	0	en	FALSE		netinclusion,digitalequityct,dailyyonder,susancorbett,shennabellows	Broadband,digitalinclusion,Maine,digitaldivide,digitalliteracy,digitalequity			5	6	1	0	0	0	0	https://tinyurl.com/24a674x7				FALSE		16306503	Doug Richmond	drphd2k7	Blacksburg VA USA		PhD, Curriculum & Instruction/Instructional Design & Technology A learner. dr@vt.edu	http://dougrichmond.com	3531	3518	966	37	11417	FALSE	FALSE	FALSE	2008-09-16 03:35:46	dr@vt.edu
1597290091981873154	https://twitter.com/drphd2k7/status/1597290091981873154	2022-11-28 18:03:28	Tweet	#Agtech: #broadband —@KSTP https://t.co/lcLB1k0LzH (via @Benton_Inst) Includes two videos: 10:09, 6:12. #STEM #techpolicy #digitaldivide #digitalinclusion #InternetforAll #farming #agriculture #Minnesota @NTIAgov https://t.co/7wFHx5GxPa		214	Twitter Web App	https://mobile.twitter.com	1	2	0	0	en	FALSE		KSTP,Benton_Inst,NTIAgov	Agtech,broadband,STEM,techpolicy,digitaldivide,digitalinclusion,InternetforAll,farming,agriculture,Minnesota			3	10	1	1	0	0	0	https://tinyurl.com/2fcensoz	photo	https://pbs.twimg.com/media/Fiq231eXwAAdSUz.jpg		FALSE		16306503	Doug Richmond	drphd2k7	Blacksburg VA USA		PhD, Curriculum & Instruction/Instructional Design & Technology A learner. dr@vt.edu	http://dougrichmond.com	3531	3518	966	37	11417	FALSE	FALSE	FALSE	2008-09-16 03:35:46	dr@vt.edu
1597725858219057152	https://twitter.com/drphd2k7/status/1597725858219057152	2022-11-29 22:55:03	Tweet	Four states receive #InternetforAll planning grants: • #Florida $7,407,200.56 • #Mississippi $5,875,585.61 • #SouthDakota $3,131,269.95 • #Utah $5,676,684.53 @NTIAgov https://t.co/ZTQM5bJZr4 #digitaldivide #digitalinclusion #digitalequity #broadband #digitalliteracy https://t.co/QeYoicZNAK		267	Twitter Web App	https://mobile.twitter.com	0	0	0	0	en	FALSE		NTIAgov	InternetforAll,Florida,Mississippi,SouthDakota,Utah,digitaldivide,digitalinclusion,digitalequity,broadband,digitalliteracy			1	10	1	1	0	0	0	https://tinyurl.com/2zjrdwst	photo	https://pbs.twimg.com/media/FixDFvdXEAIlDVa.jpg		FALSE		16306503	Doug Richmond	drphd2k7	Blacksburg VA USA		PhD, Curriculum & Instruction/Instructional Design & Technology A learner. dr@vt.edu	http://dougrichmond.com	3531	3518	966	37	11417	FALSE	FALSE	FALSE	2008-09-16 03:35:46	dr@vt.edu
1597350761129996288	https://twitter.com/drphd2k7/status/1597350761129996288	2022-11-28 22:04:33	Tweet	Introduction to #Broadband and #HighSpeedInternet – virtual event November 30, 2:30p-4:00p ET @NTIAgov https://t.co/JhBLiavln0 An overview of the infrastructure and technology required to provide #InternetforAll. #STEM #Internet #techpolicy #digitaldivide #digitalinclusion https://t.co/EG20HGLdwP		275	Twitter Web App	https://mobile.twitter.com	0	0	0	0	en	FALSE		NTIAgov	Broadband,HighSpeedInternet,InternetforAll,STEM,Internet,techpolicy,digitaldivide,digitalinclusion			1	8	1	1	0	0	0	https://tinyurl.com/2fhvybxr	photo	https://pbs.twimg.com/media/Firt0eCXoAI7IMC.jpg		FALSE		16306503	Doug Richmond	drphd2k7	Blacksburg VA USA		PhD, Curriculum & Instruction/Instructional Design & Technology A learner. dr@vt.edu	http://dougrichmond.com	3531	3518	966	37	11417	FALSE	FALSE	FALSE	2008-09-16 03:35:46	dr@vt.edu
1592880781617397761	https://twitter.com/DynamicSpectrum/status/1592880781617397761	2022-11-16 14:02:27	Tweet	Tomorrow, DSA President @MarthaLSuarez will be leading a keynote session @ITU Accessible Americas 2022 in Brasilia, Brazil. The event will bring together industry professionals working towards achieving #digitalinclusion for all. Find out more here: https://t.co/1UzjNRn9gF		277	Twitter Web App	https://mobile.twitter.com	0	0	0	0	en	FALSE		MarthaLSuarez,ITU	digitalinclusion			2	1	1	0	0	0	0	http://bit.ly/3Exastx				FALSE		1729925995	DSA	DynamicSpectrum			The Dynamic Spectrum Alliance is a global organization advocating for laws and regulations that will lead to more efficient and effective spectrum utilization.	http://dynamicspectrumalliance.org	1354	1266	26	723	2383	FALSE	FALSE	FALSE	2013-09-04 21:00:47
1597626722094039040	https://twitter.com/Eclairement/status/1597626722094039040	2022-11-29 16:21:07	Reply	@LucienCastex @nicochagny @pierrebonis #StandUp4HumanRights et #DigitalInclusion sont en bonnes places ! 💪		106	TweetDeck	https://about.twitter.com/products/tweetdeck	0	1	0	0	fr		LucienCastex	LucienCastex,nicochagny,pierrebonis	StandUp4HumanRights,DigitalInclusion	💪		3	2	0	0	1	0	0					FALSE		91430677	Eclairement	Eclairement	Paris		Association Culture et Education. Site web et activités : littérature, ateliers d'écriture, lectures, formation	http://eclairement.org/	151	148	32	340	2291	FALSE	FALSE	FALSE	2009-11-20 21:35:14
1584923420285886465	https://twitter.com/ChirchirEmmy/status/1584923420285886465	2022-10-25 15:02:44	Tweet	Fascinating panel on #digitalinclusion at #MWC22. 50% still unconnected and potentially lacking smartphones. We should be innovating around #USSD and other non-digital #tech while also enhancing #digital #infrastructure #MWC22 @JeremyAwori @GSMAm4d https://t.co/RGjNE5dqaY		248	Twitter for Android	http://twitter.com/download/android	3	2	0	0	en	FALSE		JeremyAwori,GSMAm4d	digitalinclusion,MWC22,USSD,tech,digital,infrastructure,MWC22			2	7	0	1	0	0	0		photo	https://pbs.twimg.com/media/Ff7Hc00XgAAGI_X.jpg		FALSE		86511034	ChirchirEmmy	ChirchirEmmy	Kenya		#Data #Africa #Entrepreneurship. Political Science Ph.D. #science #tech & #innovation adviser @DFID, Co-founder @EnK_Consulting & @HealthX_Africa	http://e-kconsulting.co.ke/	1242	2405	79	1267	5824	FALSE	FALSE	FALSE	2009-10-31 11:36:39
1584928956511584257	https://twitter.com/ChirchirEmmy/status/1584928956511584257	2022-10-25 15:24:44	Tweet	"Not bottom of pyramid but foundation of the pyramid"-Only we don't treat them like the foundation they are? Conscious most of us in the room @ #digitalinclusion session #MWC22 genuinely don't come close to fitting the description of bottom/foundation of the pyramid! @GSMAm4d		277	Twitter for Android	http://twitter.com/download/android	1	4	0	0	en			GSMAm4d	digitalinclusion,MWC22			1	2	0	0	0	0	0					FALSE		86511034	ChirchirEmmy	ChirchirEmmy	Kenya		#Data #Africa #Entrepreneurship. Political Science Ph.D. #science #tech & #innovation adviser @DFID, Co-founder @EnK_Consulting & @HealthX_Africa	http://e-kconsulting.co.ke/	1242	2405	79	1267	5824	FALSE	FALSE	FALSE	2009-10-31 11:36:39
1593335709838057473	https://twitter.com/EnV_Coventry/status/1593335709838057473	2022-11-17 20:10:10	Tweet	We are working with @coventrycc to support those in the community who are digitally excluded. Our friendly City Host volunteers are at @covlibraries Central Library every Tue &amp; Sat 10am - 12pm #covhour #volunteers #covconnects #digitalinclusion #Community #socialenterpriseday https://t.co/u7iMpwfIFW		280	Hootsuite Inc.	https://www.hootsuite.com	2	5	0	0	en	FALSE		coventrycc,covlibraries	covhour,volunteers,covconnects,digitalinclusion,Community,socialenterpriseday			2	6	0	2	0	0	0		photo	https://pbs.twimg.com/media/FhyqYmwXEAEUpdu.jpg		FALSE		3000014094	EnV C.I.C - Events need Volunteers!	EnV_Coventry	Coventry, West Midlands, UK		A Community Interest Company managing a range of event & volunteer programmes. Queen's Award Voluntary Service 2020; SME Cov&Warks Business Award Winner 2017	http://env.uk.com/	1577	591	23	11137	3922	FALSE	FALSE	FALSE	2015-01-28 23:32:07
1589738016763183104	https://twitter.com/EveryoneOn/status/1589738016763183104	2022-11-07 21:54:13	Tweet	The @Benton_Inst report on Pathways to Digital Equity is helpful for those planning to advance #DigitalInclusion in their region. It includes key contributions from @Michelson20MM and a few of our resources that focus on fair &amp; equitable planning. ➡️ https://t.co/kdbNJXUnXw https://t.co/HSkwHazJIH		280	Hootsuite Inc.	https://www.hootsuite.com	2	4	0	0	en	FALSE		Benton_Inst,Michelson20MM	DigitalInclusion	➡️		2	1	1	1	1	0	0	https://www.benton.org/publications/Pathways	video	https://video.twimg.com/ext_tw_video/1589737915520786433/pu/pl/03Ajri7HySQinx9g.m3u8?tag=12&container=fmp4		FALSE		1151708250	EveryoneOn	EveryoneOn	Los Angeles, CA		We're helping to unlock opportunity by connecting families in underserved communities to affordable internet, computers & digital skills trainings.	http://EveryoneOn.org	2793	743	139	1338	3448	FALSE	FALSE	FALSE	2013-02-05 19:00:49
1594767750463131648	https://twitter.com/EveryoneOn/status/1594767750463131648	2022-11-21 19:00:35	Reply	@HUDgov We agree!💯 And we believe access to housing and #AffordableInternet go hand-in-hand. #DigitalEquity #DigitalInclusion #Internet		136	Twitter Web App	https://mobile.twitter.com	0	0	0	0	en		HUDgov	HUDgov	AffordableInternet,DigitalEquity,DigitalInclusion,Internet	💯		1	4	0	0	1	0	0					FALSE		1151708250	EveryoneOn	EveryoneOn	Los Angeles, CA		We're helping to unlock opportunity by connecting families in underserved communities to affordable internet, computers & digital skills trainings.	http://EveryoneOn.org	2793	743	139	1338	3448	FALSE	FALSE	FALSE	2013-02-05 19:00:49
1592565134563557376	https://twitter.com/EveryoneOn/status/1592565134563557376	2022-11-15 17:08:11	Tweet	We’re celebrating 10 years of #DigitalInclusion with our #10x10 Giving Campaign! Now is our chance to close the #DigitalDivide, but we cannot do our work without you. Give today: https://t.co/Szw9NhHJuW Watch our video: https://t.co/KC5ysp7J7u #DigitalEquity #Giving #Donate		277	Hootsuite Inc.	https://www.hootsuite.com	3	5	1	0	en	FALSE			DigitalInclusion,10x10,DigitalDivide,DigitalEquity,Giving,Donate			0	6	2	0	0	0	0	https://www.everyoneon.org/donate				FALSE		1151708250	EveryoneOn	EveryoneOn	Los Angeles, CA		We're helping to unlock opportunity by connecting families in underserved communities to affordable internet, computers & digital skills trainings.	http://EveryoneOn.org	2793	743	139	1338	3448	FALSE	FALSE	FALSE	2013-02-05 19:00:49
1590105560707256320	https://twitter.com/EveryoneOn/status/1590105560707256320	2022-11-08 22:14:43	Tweet	With $65B being dispersed across the US to close the #DigitalDivide, how are cities addressing digital inequity in their area? Learn about how leaders from Houston, St. Petersburg &amp; New Orleans are adopting a long-term approach to #DigitalInclusion.👇 https://t.co/CNLrKI5sSP		279	Hootsuite Inc.	https://www.hootsuite.com	1	1	0	0	en	FALSE			DigitalDivide,DigitalInclusion	👇		0	2	1	0	1	0	0	https://cities-today.com/closing-the-digital-divide-is-a-marathon-and-a-sprint-for-cities/				FALSE		1151708250	EveryoneOn	EveryoneOn	Los Angeles, CA		We're helping to unlock opportunity by connecting families in underserved communities to affordable internet, computers & digital skills trainings.	http://EveryoneOn.org	2793	743	139	1338	3448	FALSE	FALSE	FALSE	2013-02-05 19:00:49
1595507578233974784	https://twitter.com/FedCommunities/status/1595507578233974784	2022-11-23 20:00:24	Tweet	Currently, as a senior CD advisor for the San Antonio Branch of the @DallasFed, Marycruz supports #community partnerships in her District that are working to improve the region’s #education and #workforce outcomes and promote #digitalinclusion. https://t.co/lWETlWyvju		268	Meltwater Social	https://www.meltwater.com/	0	1	0	0	en	FALSE		DallasFed	community,education,workforce,digitalinclusion			1	4	1	0	0	0	0	https://bit.ly/3DO5iaV				FALSE		2398074025	Fed Communities	FedCommunities	Communities across the U.S.		Stories, insights, and events from the Federal Reserve focused on building strong, resilient communities across the US. Likes/RT ≠ Endorsement.	http://fedcommunities.org	1180	692	22	965	1579	FALSE	FALSE	FALSE	2014-03-19 15:41:48
1595145158605037568	https://twitter.com/FedCommunities/status/1595145158605037568	2022-11-22 20:00:16	Tweet	Currently, as a senior CD advisor for the San Antonio Branch of the @DallasFed, Marycruz supports #community partnerships in her District that are working to improve the region’s #education and #workforce outcomes and promote #digitalinclusion. https://t.co/lWETlWQ6I4		268	Meltwater Social	https://www.meltwater.com/	0	2	0	0	en	FALSE		DallasFed	community,education,workforce,digitalinclusion			1	4	1	0	0	0	0	https://bit.ly/3DO5iaV				FALSE		2398074025	Fed Communities	FedCommunities	Communities across the U.S.		Stories, insights, and events from the Federal Reserve focused on building strong, resilient communities across the US. Likes/RT ≠ Endorsement.	http://fedcommunities.org	1180	692	22	965	1579	FALSE	FALSE	FALSE	2014-03-19 15:41:48
1597601776978518017	https://twitter.com/FFofAPL/status/1597601776978518017	2022-11-29 14:42:00	Tweet	We believe in #digitalinclusion and #digitalequity. We don’t always define these words. Thanks to @NYSLibrary, we were able to put a little glossary on our page so we can all get on the same page #KeepAlbanyConnected! https://t.co/HMMKPJ8h6S		241	TweetDeck	https://about.twitter.com/products/tweetdeck	1	1	0	0	en	FALSE		NYSLibrary	digitalinclusion,digitalequity,KeepAlbanyConnected			1	3	1	0	0	0	0	https://ffapl.org/understanding-digital-inclusion/				FALSE		805835963658289152	Friends and Foundation of APL	FFofAPL	Albany, NY		Supporting #AlbanyMade Creativity! #FundingInnovation at @AlbanyNYLibrary. Get your lawn sign: https://t.co/cN70zQfNIB #KeepAlbanyConnected	http://ffapl.org	1215	1409	8	5718	3461	FALSE	FALSE	FALSE	2016-12-05 18:07:20
1597596699299840002	https://twitter.com/FFofAPL/status/1597596699299840002	2022-11-29 14:21:49	Quote	Want to Get America Connected? Support @netinclusion this #GivingTuesday https://t.co/qdtcXYnRez #digitalinclusion		115	Twitter Web App	https://mobile.twitter.com	1	3	0	0	en	FALSE		netinclusion	GivingTuesday,digitalinclusion			1	2	1	0	0	0	0	https://www.digitalinclusion.org/donate-to-ndia/				FALSE		805835963658289152	Friends and Foundation of APL	FFofAPL	Albany, NY		Supporting #AlbanyMade Creativity! #FundingInnovation at @AlbanyNYLibrary. Get your lawn sign: https://t.co/cN70zQfNIB #KeepAlbanyConnected	http://ffapl.org	1215	1409	8	5718	3461	FALSE	FALSE	FALSE	2016-12-05 18:07:20
1597592637309353984	https://twitter.com/SoniaJorgeICT4D/status/1597592637309353984	2022-11-29 14:05:41	Reply	@AfroDiva of @GDInclusion: We need to make sure the internet is safe for everyone; governments must be vigilant about attacks on women online and must enforce the law. Safety online is critical to ensure #DigitalInclusion. Great Panel moderated by @csibthorpe of @GSMAm4d #IGF2022 https://t.co/wwN0csvc45		280	Twitter Web App	https://mobile.twitter.com	3	7	0	1	en	FALSE	AfroDiva	AfroDiva,GDInclusion,csibthorpe,GSMAm4d	DigitalInclusion,IGF2022			4	2	0	1	0	0	0		photo	https://pbs.twimg.com/media/FivIoFAXEAEMbOW.jpg		FALSE		2231472336	Sonia Jorge	SoniaJorgeICT4D	Somewhere in the world		Founder & Exec. Director @GDInclusion #WomeninTech #GenderEquality #MeaningfulConnectivity Former ED @A4A_Internet Alumna @UMass @TuftsUniversity Views mine	http://globaldigitalinclusion.org	4091	2460	138	13762	15812	FALSE	FALSE	FALSE	2013-12-05 13:25:32
1594071694205149184	https://twitter.com/SoniaJorgeICT4D/status/1594071694205149184	2022-11-19 20:54:42	Tweet	I have noticed an increase number of men-only panels across my network &amp; generally in digital &amp; internet policy events/meetings across regions; this worries me. To those organizing events, you can do better! Walk the talk for #DigitalInclusion #DigitalEquity #SayNoToManels		281	Twitter Web App	https://mobile.twitter.com	4	26	0	1	en				DigitalInclusion,DigitalEquity,SayNoToManels			0	3	0	0	0	0	0					FALSE		2231472336	Sonia Jorge	SoniaJorgeICT4D	Somewhere in the world		Founder & Exec. Director @GDInclusion #WomeninTech #GenderEquality #MeaningfulConnectivity Former ED @A4A_Internet Alumna @UMass @TuftsUniversity Views mine	http://globaldigitalinclusion.org	4091	2460	138	13758	15805	FALSE	FALSE	FALSE	2013-12-05 13:25:32
1597010635505930242	https://twitter.com/SoniaJorgeICT4D/status/1597010635505930242	2022-11-27 23:33:01	Quote	Gracias @PablaBertol y @dpl_news por cobrir el trabajo de @GDInclusion! Nuestro nombre es nuestra mission! #DigitalInclusion		124	Twitter Web App	https://mobile.twitter.com	3	10	0	0	es			PablaBertol,dpl_news,GDInclusion	DigitalInclusion			3	1	0	0	0	0	0					FALSE		2231472336	Sonia Jorge	SoniaJorgeICT4D	Somewhere in the world		Founder & Exec. Director @GDInclusion #WomeninTech #GenderEquality #MeaningfulConnectivity Former ED @A4A_Internet Alumna @UMass @TuftsUniversity Views mine	http://globaldigitalinclusion.org	4091	2460	138	13758	15805	FALSE	FALSE	FALSE	2013-12-05 13:25:32
1596150349601337344	https://twitter.com/SoniaJorgeICT4D/status/1596150349601337344	2022-11-25 14:34:33	Tweet	Our @GDInclusion team works to #OrangeTheWorld every day! We cannot achieve #DigitalInclusion until we can end violence again women and girls online and offline. We #PushForward together! @UN_Women #16Days https://t.co/YhPuiKUxkh		205	Twitter for iPhone	http://twitter.com/download/iphone	9	25	0	0	en	FALSE		GDInclusion,UN_Women	OrangeTheWorld,DigitalInclusion,PushForward,16Days			2	4	0	1	0	0	0		photo	https://pbs.twimg.com/media/FiaqSAkWYAE7_xN.jpg		FALSE		2231472336	Sonia Jorge	SoniaJorgeICT4D	Somewhere in the world		Founder & Exec. Director @GDInclusion #WomeninTech #GenderEquality #MeaningfulConnectivity Former ED @A4A_Internet Alumna @UMass @TuftsUniversity Views mine	http://globaldigitalinclusion.org	4091	2460	138	13762	15812	FALSE	FALSE	FALSE	2013-12-05 13:25:32
1595444026970365953	https://twitter.com/SoniaJorgeICT4D/status/1595444026970365953	2022-11-23 15:47:52	Quote	With @UCC_ED Irene Sewankambo as the @UCC_Official leader, good policy is possible! #WomenLeaders in action! #MeaningfulConnectivity #DigitalInclusion		150	Twitter for iPhone	http://twitter.com/download/iphone	2	1	0	0	en			UCC_ED,UCC_Official	WomenLeaders,MeaningfulConnectivity,DigitalInclusion			2	3	0	0	0	0	0					FALSE		2231472336	Sonia Jorge	SoniaJorgeICT4D	Somewhere in the world		Founder & Exec. Director @GDInclusion #WomeninTech #GenderEquality #MeaningfulConnectivity Former ED @A4A_Internet Alumna @UMass @TuftsUniversity Views mine	http://globaldigitalinclusion.org	4091	2460	138	13762	15812	FALSE	FALSE	FALSE	2013-12-05 13:25:32
1594680779551948802	https://twitter.com/SoniaJorgeICT4D/status/1594680779551948802	2022-11-21 13:15:00	Tweet	A partnership is only as strong as its members. Thank you to @GDInclusion partners for your trust and commitment to our mission. #DigitalInclusion https://t.co/t6P6Y51c0W		146	Twitter Web App	https://mobile.twitter.com	3	6	1	0	en	FALSE		GDInclusion	DigitalInclusion			1	1	0	1	0	0	0		photo	https://pbs.twimg.com/media/FiDqaodXoAAa8Bh.jpg		FALSE		2231472336	Sonia Jorge	SoniaJorgeICT4D	Somewhere in the world		Founder & Exec. Director @GDInclusion #WomeninTech #GenderEquality #MeaningfulConnectivity Former ED @A4A_Internet Alumna @UMass @TuftsUniversity Views mine	http://globaldigitalinclusion.org	4091	2460	138	13762	15812	FALSE	FALSE	FALSE	2013-12-05 13:25:32
1592623816437817347	https://twitter.com/SoniaJorgeICT4D/status/1592623816437817347	2022-11-15 21:01:22	Tweet	Pleased to join these incredible speakers and the amazing team at https://t.co/o9FsKZTZzv &amp; @ComuNICbr for this special event next week! #MeaningfulConnectivity #DigitalInclusion https://t.co/i7F5sm2lNk		182	Twitter for iPhone	http://twitter.com/download/iphone	4	8	0	0	en	FALSE		ComuNICbr	MeaningfulConnectivity,DigitalInclusion			1	2	1	1	0	0	0	http://Cetic.br	photo	https://pbs.twimg.com/media/Fhoi60RWYAEj8cF.jpg		FALSE		2231472336	Sonia Jorge	SoniaJorgeICT4D	Somewhere in the world		Founder & Exec. Director @GDInclusion #WomeninTech #GenderEquality #MeaningfulConnectivity Former ED @A4A_Internet Alumna @UMass @TuftsUniversity Views mine	http://globaldigitalinclusion.org	4091	2460	138	13762	15812	FALSE	FALSE	FALSE	2013-12-05 13:25:32
1597761174644621312	https://twitter.com/SoniaJorgeICT4D/status/1597761174644621312	2022-11-30 01:15:23	Quote	Our name is our mission! #DigitalInclusion https://t.co/fNVW6GbUIn		42	Twitter Web App	https://mobile.twitter.com	0	7	0	0	en	FALSE			DigitalInclusion			0	1	0	1	0	0	0		photo	https://pbs.twimg.com/media/FixjMjUWYAA1Sjq.jpg		FALSE		2231472336	Sonia Jorge	SoniaJorgeICT4D	Somewhere in the world		Founder & Exec. Director @GDInclusion #WomeninTech #GenderEquality #MeaningfulConnectivity Former ED @A4A_Internet Alumna @UMass @TuftsUniversity Views mine	http://globaldigitalinclusion.org	4091	2460	138	13762	15812	FALSE	FALSE	FALSE	2013-12-05 13:25:32
1593666247249502210	https://twitter.com/SoniaJorgeICT4D/status/1593666247249502210	2022-11-18 18:03:36	Quote	Can’t wait to join this excellent group of experts on Monday. Join us! #MeaningfulConnectivity #digitalinclusion		112	Twitter for iPhone	http://twitter.com/download/iphone	1	4	0	0	en				MeaningfulConnectivity,digitalinclusion			0	2	0	0	0	0	0					FALSE		2231472336	Sonia Jorge	SoniaJorgeICT4D	Somewhere in the world		Founder & Exec. Director @GDInclusion #WomeninTech #GenderEquality #MeaningfulConnectivity Former ED @A4A_Internet Alumna @UMass @TuftsUniversity Views mine	http://globaldigitalinclusion.org	4091	2460	138	13758	15805	FALSE	FALSE	FALSE	2013-12-05 13:25:32
1591611821047570432	https://twitter.com/GovInsider/status/1591611821047570432	2022-11-13 02:00:03	Tweet	Huawei’s Tech4City Competition 2022 is part of Huawei’s TECH4ALL initiative – a long-term program for #digitalinclusion that makes people and organizations empowered through technology, applications, and skills. 💡 Read more here: https://t.co/To3Cm19JLJ #Huawei #Innovation	Attempting others to improve and join	277	Buffer	https://buffer.com	0	0	0	0	en	FALSE			digitalinclusion,Huawei,Innovation	💡		0	3	1	0	1	0	0	https://govinsider.asia/connected-gov/singapore-youths-showcase-innovative-tech-solutions-at-huawei-inaugural-tech4city-competition/				FALSE		3220267980	GovInsider	GovInsider	Singapore		Government innovation across Asia Pacific. Get the GovInsider Daily Brief on Telegram: https://t.co/qLs7vEtweo	http://govinsider.asia	2600	2216	113	960	5988	FALSE	FALSE	FALSE	2015-05-19 12:25:45
1584943645056081920	https://twitter.com/GreenLightPHL/status/1584943645056081920	2022-10-25 16:23:06	Quote	Excited to welcome our newest portfolio organization @hopeworkscamden to Philadelphia. Thanks @PHLBizJournal for sharing the news! #DigitalInclusion #WorkforceDevelopment		170	Twitter Web App	https://mobile.twitter.com	0	0	0	0	en			hopeworkscamden,PHLBizJournal	DigitalInclusion,WorkforceDevelopment			2	2	0	0	0	0	0					FALSE		564591464	GreenLight Fund PHL	GreenLightPHL	Philadelphia, PA		Bringing proven nonprofit innovations to Philadelphia. Part of the @GreenLight_Fund network.	http://greenlightfund.org/sites/philadelphia/	1209	661	33	466	844	FALSE	FALSE	FALSE	2012-04-27 13:11:09
1584968032673300480	https://twitter.com/GreenLightPHL/status/1584968032673300480	2022-10-25 18:00:00	Tweet	Grateful to our SAC and community residents for identifying and selecting @hopeworkscamden to address an unmet need in Philadelphia. https://t.co/T4q0TsFB99 #CommunityDrivenChange #DigitalInclusion #WorkforceDevelopment https://t.co/APjN1o2c71		219	TweetDeck	https://about.twitter.com/products/tweetdeck	1	2	0	0	en	FALSE		hopeworkscamden	CommunityDrivenChange,DigitalInclusion,WorkforceDevelopment			1	3	1	1	0	0	0	https://bit.ly/3N5aTOn	photo	https://pbs.twimg.com/media/Ff7Smq2WIAEkuJF.jpg		FALSE		564591464	GreenLight Fund PHL	GreenLightPHL	Philadelphia, PA		Bringing proven nonprofit innovations to Philadelphia. Part of the @GreenLight_Fund network.	http://greenlightfund.org/sites/philadelphia/	1209	661	33	466	844	FALSE	FALSE	FALSE	2012-04-27 13:11:09
1587131157287673858	https://twitter.com/HACThousing/status/1587131157287673858	2022-10-31 17:15:30	Tweet	The Centre for Excellence in Community Investment is launching a new network - The #DigitalInclusion Network! Join the first meeting to discuss the aims of the network; we're joined by @DigiPovAlliance and @StockportHomes Register free:https://t.co/J9ZCzPyHlx https://t.co/7J2jhNmWrs		261	Twitter Web App	https://mobile.twitter.com	3	4	0	0	en	FALSE		DigiPovAlliance,StockportHomes	DigitalInclusion			2	1	1	1	0	0	0	https://bit.ly/3DKr6Fx	photo	https://pbs.twimg.com/media/FgafRPqXoAEdTIz.jpg		FALSE		127525222	HACT	HACThousing	London, UK		HACT - ideas and innovation in #ukhousing	http://hact.org.uk	6660	1270	122	1699	5839	FALSE	FALSE	FALSE	2010-03-29 13:51:18
1585653215210741764	https://twitter.com/HPSustainable/status/1585653215210741764	2022-10-27 15:22:41	Tweet	Innovative nonprofits comprise @AspenDigital's Accelerator, a collaboration with @HP: @DEFindia, @douar_tech, @e4youth, @eSTEM_Morocco, Fourth Wave, @MobilePathways, @OasisInstitute. If you missed out on Demo Day don’t worry, you can still watch the replay. #digitalinclusion		275	Twitter for Advertisers	https://twitter.com	2	4	0	1	en	FALSE		AspenDigital,HP,DEFindia,douar_tech,e4youth,eSTEM_Morocco,MobilePathways,OasisInstitute	digitalinclusion			8	1	0	0	0	0	0					FALSE		3727443013	HP Sustainable Impact	HPSustainable			@HP stands for a new era of progress—where climate change is reversed, human rights are universally protected & digital equity democratizes opportunity for all	http://hp.com/sustainableimpact	18820	259	161	2714	4381	TRUE	FALSE	FALSE	2015-09-29 16:08:50
1587353498085122050	https://twitter.com/PranavRoach/status/1587353498085122050	2022-11-01 07:59:00	Quote	The path to #DigitalInclusion begins with #DigitalLiteracy. Inspiring stories like these reinstate the efforts made by the government and stakeholders involved! @MinistryWCD @UNICEFIndia		186	Twitter Web App	https://mobile.twitter.com	0	2	0	0	en			MinistryWCD,UNICEFIndia	DigitalInclusion,DigitalLiteracy			2	2	0	0	0	0	0					FALSE		1163751636063277057	Pranav Roach	PranavRoach	India		Satellite Communications Professional and Golf Enthusiast | President at Hughes Network Systems India Ltd. @Hughes_Ind	http://hughes.in	996	354	1	320	536	FALSE	FALSE	FALSE	2019-08-20 09:57:26
1589615409002696705	https://twitter.com/teonicaa/status/1589615409002696705	2022-11-07 13:47:01	Tweet	If you want to find out more about #digitalinclusion #inclusion and #digitaltranformation, join this event. #diasporasolidarity https://t.co/lvuJ4lxhhm		152	LinkedIn	http://www.linkedin.com/	1	0	0	0	en	FALSE			digitalinclusion,inclusion,digitaltranformation,diasporasolidarity			0	4	1	0	0	0	0	https://lnkd.in/d64RamKn				FALSE		152749361	Teo Nica	teonicaa	Romania		From Romania to the world 🇷🇴 Mummy of @milothebabydog.ro Community Manager for @girlgoneinternational #contentcreator #collab	http://instagram.com/teonicaa	514	727	3	1647	1830	FALSE	FALSE	FALSE	2010-06-06 19:46:24
1596915291379798016	https://twitter.com/TMTwright/status/1596915291379798016	2022-11-27 17:14:09	Tweet	Checking out the #digitalinfrastructure. I wish someone would do this to our telegraph pole at home if it means high speed broadband. An inclusive world includes #digitalinclusion. https://t.co/lXUUVMonmx		180	Twitter for iPhone	http://twitter.com/download/iphone	0	3	0	0	en	FALSE			digitalinfrastructure,digitalinclusion			0	2	0	1	0	0	0		photo	https://pbs.twimg.com/media/Filh-_DWAAEnQkJ.jpg		FALSE		730643191985213440	Emma Wright	TMTwright	UK		👩‍💻 #emergingtech, #cyber, #digital, #data, #AI #law @TMTWright@fosstodon.org	http://instituteofai.org	1115	1767	64	12086	3300	FALSE	FALSE	FALSE	2016-05-12 06:18:06	TMTWright@fosstodon.org
1584537983855706112	https://twitter.com/inspireduATL/status/1584537983855706112	2022-10-24 13:31:09	Tweet	This weekend we were back in person with our family learning workshop at Jasper county high, all thanks to @Meta meta We enjoyed all of our families’ smiling faces who came out to learn digital skills and go home with their very own laptops! #digitalinclusion #digitalaccess https://t.co/rdZOqn68rC		274	Twitter for iPhone	http://twitter.com/download/iphone	0	2	0	0	en	FALSE		Meta	digitalinclusion,digitalaccess			1	2	0	3	0	0	0		photo	https://pbs.twimg.com/media/Ff1o5TVXoAAckCj.jpg		FALSE		1255923036697571334	Inspiredu	inspireduATL	Atlanta, GA		Inspiredu | Changing lives through technology and education | Closing the #DigitalDivide | #FamilyLearning | #STEM | #DigitalSkills | #DigitalInclusion	http://iuatl.org	272	514	5	1170	601	FALSE	FALSE	FALSE	2020-04-30 18:13:38
1589630070448168962	https://twitter.com/inspireduATL/status/1589630070448168962	2022-11-07 14:45:17	Tweet	This weekend, we had a chance to fill an entire room full of families who wanted more than digital access, and we were able to fulfill that need. Our family learning workshops teach families how to navigate the web and gain access to their school resources. #digitalinclusion https://t.co/GRc2LbXfgz		275	Sprout Social	https://sproutsocial.com	3	9	0	0	en	FALSE			digitalinclusion			0	1	0	2	0	0	0		photo	https://pbs.twimg.com/media/Fg-AHiOWQAAJEnb.jpg		FALSE		1255923036697571334	Inspiredu	inspireduATL	Atlanta, GA		Inspiredu | Changing lives through technology and education | Closing the #DigitalDivide | #FamilyLearning | #STEM | #DigitalSkills | #DigitalInclusion	http://iuatl.org	272	514	5	1170	601	FALSE	FALSE	FALSE	2020-04-30 18:13:38
1588170475426889730	https://twitter.com/jadu/status/1588170475426889730	2022-11-03 14:05:22	Reply	Great to see @Harrogatebc @WiganCouncil and @WestNorthants in the top 5 too 👏🎉 #Accessibility #DigitalInclusion #UserFirst #WebDesign #LocalGov #LocalGovDigital #GovTech		169	Twitter for iPhone	http://twitter.com/download/iphone	2	2	0	0	en		jadu	Harrogatebc,WiganCouncil,WestNorthants	Accessibility,DigitalInclusion,UserFirst,WebDesign,LocalGov,LocalGovDigital,GovTech	👏,🎉		3	7	0	0	2	0	0					FALSE		21285934	Jadu	jadu	Global		CRM, Forms and Website Software for Government and Higher Education | The Website Is The CRM!	http://jadu.net	2161	2246	134	3017	6735	FALSE	FALSE	FALSE	2009-02-19 09:30:34
1593602919886213120	https://twitter.com/notjasonmorris/status/1593602919886213120	2022-11-18 13:51:58	Tweet	One of my favorite features that just came out for Teams. #asl #microsoft #digitalinclusion https://t.co/VBUuXD2B0n		117	LinkedIn	http://www.linkedin.com/	0	0	0	0	en	FALSE			asl,microsoft,digitalinclusion			0	3	1	0	0	0	0	https://lnkd.in/ejkaudEh				FALSE		1444754420	Json	notjasonmorris			#Author, #Photographer, and avid #coffee drinker #technicalstrategist @microsoft	http://jasonmorris.co	152	238	17	251	137	FALSE	FALSE	FALSE	2013-05-20 20:49:40
1588433959805157378	https://twitter.com/josefnoll/status/1588433959805157378	2022-11-04 07:32:22	Reply	@janpalmowski @StellenboschUni @sveinstlen @balint_marko @rvdwalle @JoukedeVries @GregorMajdic @vincentblondel @UofGVC @RachelSandison @FunmiOlonisakin @AseGornitzka Example of #EUAfrica collaboration between @UDSMinternation @ARUA_News and @UniOslo @guildeu on #ConnectTheFuture. Signing the agreement on #RegionalCompetenceCentre (RCC) on #DigitalInclusion with #BarakaMaiseli and #FatumaSimba, st…		441	Twitter Web App	https://mobile.twitter.com	2	3	0	0	en	FALSE	janpalmowski	janpalmowski,StellenboschUni,sveinstlen,balint_marko,rvdwalle,JoukedeVries,GregorMajdic,vincentblondel,UofGVC,RachelSandison,FunmiOlonisakin,AseGornitzka,UDSMinternation,ARUA_News,UniOslo,guildeu	EUAfrica,ConnectTheFuture,RegionalCompetenceCentre,DigitalInclusion,BarakaMaiseli,FatumaSimba,SchoolConnectivity			16	7	0	1	0	0	0		photo	https://pbs.twimg.com/media/Fgs9gcIWQAAT_7M.jpg		FALSE		151801342	Josef Noll	josefnoll	Oslo, Norway		Professor @UniOslo, lead #DigitalGlobalHealth @UniOslo_GH #SecretaryGeneral @Basic4all #ConnectTheFuture #LeaveNoOneBehind #SocietalSecurity	http://jnoll.net	804	703	15	2437	2422	FALSE	FALSE	FALSE	2010-06-04 08:16:36
1597586215817170944	https://twitter.com/DOTKenya/status/1597586215817170944	2022-11-29 13:40:10	Reply	✍🏾 What problems are you solving for greater good? ✍🏾 Who and what are we inspiring to change? Would you like to know more? Join our programs today! #DOT20thanniversary #DOT20andbeyond #digitalinclusion #youthleadership #communityleaders		239	Twitter Web App	https://mobile.twitter.com	1	1	0	0	en		DOTKenya		DOT20thanniversary,DOT20andbeyond,digitalinclusion,youthleadership,communityleaders	✍🏾,✍🏾		0	5	0	0	2	0	0					FALSE		333395439	DOT Kenya	DOTKenya	Nairobi		DOT is a youth-led movement of daring social innovators who create opportunities and transform their communities #DOTYouth #DOTTalk	http://kenya.dotrust.org	3824	1062	32	2514	4623	FALSE	FALSE	FALSE	2011-07-11 13:36:40
1597204237901238272	https://twitter.com/DOTKenya/status/1597204237901238272	2022-11-28 12:22:19	Reply	We will be carrying out practicum sessions in Kisumu this week, to help our community leaders improve their facilitation skills as they impact youth in their communities. Keep checking our pages for more updates! #digitalinclusion #youthleadership #communityleaders		265	Twitter Web App	https://mobile.twitter.com	2	2	0	0	en		DOTKenya		digitalinclusion,youthleadership,communityleaders			0	3	0	0	0	0	0					FALSE		333395439	DOT Kenya	DOTKenya	Nairobi		DOT is a youth-led movement of daring social innovators who create opportunities and transform their communities #DOTYouth #DOTTalk	http://kenya.dotrust.org	3824	1062	32	2514	4623	FALSE	FALSE	FALSE	2011-07-11 13:36:40
1595393748371968001	https://twitter.com/DOTKenya/status/1595393748371968001	2022-11-23 12:28:05	Reply	If you are within Mombasa, feel free to visit his shop. He targets women, men and children. #entrepreneurship #youthempowerment #DOT20AndBeyond #DOT20thanniversary #DigitalInclusion		181	Twitter Web App	https://mobile.twitter.com	0	1	0	0	en		DOTKenya		entrepreneurship,youthempowerment,DOT20AndBeyond,DOT20thanniversary,DigitalInclusion			0	5	0	0	0	0	0					FALSE		333395439	DOT Kenya	DOTKenya	Nairobi		DOT is a youth-led movement of daring social innovators who create opportunities and transform their communities #DOTYouth #DOTTalk	http://kenya.dotrust.org	3824	1062	32	2514	4623	FALSE	FALSE	FALSE	2011-07-11 13:36:40
1594986750291906561	https://twitter.com/DOTKenya/status/1594986750291906561	2022-11-22 09:30:49	Reply	whereas wants are items that are good to have but are not a neccessity. Would you like to learn more? Join our programs today and gain financial literacy skills! We appreciate Nora for delivering a great presentation. #financialliteracy #DigitalInclusion #youthleadership		274	Twitter Web App	https://mobile.twitter.com	0	0	0	0	en		DOTKenya		financialliteracy,DigitalInclusion,youthleadership			0	3	0	0	0	0	0					FALSE		333395439	DOT Kenya	DOTKenya	Nairobi		DOT is a youth-led movement of daring social innovators who create opportunities and transform their communities #DOTYouth #DOTTalk	http://kenya.dotrust.org	3824	1062	32	2514	4623	FALSE	FALSE	FALSE	2011-07-11 13:36:40
1594628133893849088	https://twitter.com/DOTKenya/status/1594628133893849088	2022-11-21 09:45:48	Reply	help them become employable and boost their businesses. The practicum sessions aim to assess and improve their facilitation skills. We'll be sharing more updates with you, so stay tuned! #DOT20thanniversary #DOT20andbeyond #digitalinclusion #youthleadership #communityleaders		276	Twitter Web App	https://mobile.twitter.com	0	2	0	0	en		DOTKenya		DOT20thanniversary,DOT20andbeyond,digitalinclusion,youthleadership,communityleaders			0	5	0	0	0	0	0					FALSE		333395439	DOT Kenya	DOTKenya	Nairobi		DOT is a youth-led movement of daring social innovators who create opportunities and transform their communities #DOTYouth #DOTTalk	http://kenya.dotrust.org	3824	1062	32	2514	4623	FALSE	FALSE	FALSE	2011-07-11 13:36:40
1593209535824826371	https://twitter.com/DOTKenya/status/1593209535824826371	2022-11-17 11:48:48	Reply	✍🏾 To allow flexibility in your spending ✍🏾 To help you manage your debts ✍🏾 To make room for other fun activities Want to learn more? Join our programs today! #financialliteracy #youthempowerment #DigitalInclusion #DOTYouth		227	Twitter for Android	http://twitter.com/download/android	0	3	0	0	en		DOTKenya		financialliteracy,youthempowerment,DigitalInclusion,DOTYouth	✍🏾,✍🏾,✍🏾		0	4	0	0	3	0	0					FALSE		333395439	DOT Kenya	DOTKenya	Nairobi		DOT is a youth-led movement of daring social innovators who create opportunities and transform their communities #DOTYouth #DOTTalk	http://kenya.dotrust.org	3824	1062	32	2514	4623	FALSE	FALSE	FALSE	2011-07-11 13:36:40
1592771931211956225	https://twitter.com/DOTKenya/status/1592771931211956225	2022-11-16 06:49:55	Reply	✍🏾 Be clear ✍🏾 Keep it short ✍🏾 Get to the point ✍🏾 Write about one idea at a time ✍🏾 Use appropriate language Want to learn more? Join our programs today! #youthleadership #youthempowerment #communityleaders #digitalinclusion #effectivecommunication		253	Twitter for Android	http://twitter.com/download/android	0	0	0	0	en		DOTKenya		youthleadership,youthempowerment,communityleaders,digitalinclusion,effectivecommunication	✍🏾,✍🏾,✍🏾,✍🏾,✍🏾		0	5	0	0	5	0	0					FALSE		333395439	DOT Kenya	DOTKenya	Nairobi		DOT is a youth-led movement of daring social innovators who create opportunities and transform their communities #DOTYouth #DOTTalk	http://kenya.dotrust.org	3824	1062	32	2514	4623	FALSE	FALSE	FALSE	2011-07-11 13:36:40
1592117056501350404	https://twitter.com/DOTKenya/status/1592117056501350404	2022-11-14 11:27:41	Tweet	Emma Atieno and Antony Amwono demonstrating how to plan a session to achieve effective learning when training youth. #communityleaders #youthleadership #DOT20thanniversary #DOT20andbeyond #digitalinclusion https://t.co/spIvuuQemx		205	Twitter Web App	https://mobile.twitter.com	0	5	0	0	en	FALSE			communityleaders,youthleadership,DOT20thanniversary,DOT20andbeyond,digitalinclusion			0	5	0	2	0	0	0		photo	https://pbs.twimg.com/media/FhhVpFRXkAEeg5n.jpg		FALSE		333395439	DOT Kenya	DOTKenya	Nairobi		DOT is a youth-led movement of daring social innovators who create opportunities and transform their communities #DOTYouth #DOTTalk	http://kenya.dotrust.org	3824	1062	32	2514	4623	FALSE	FALSE	FALSE	2011-07-11 13:36:40
1592088201535315968	https://twitter.com/DOTKenya/status/1592088201535315968	2022-11-14 09:33:01	Tweet	Tuko site 📌. Community leaders participating in practicum sessions at J.J. McCarthy in Nairobi, to sharpen their facitation skills. #DOT20thanniversary #DOT20andbeyond #digitalinclusion #entrepreneurship #youthleadership #communityleaders https://t.co/Eu5ceDqoZT		240	Twitter Web App	https://mobile.twitter.com	4	8	0	0	en	FALSE			DOT20thanniversary,DOT20andbeyond,digitalinclusion,entrepreneurship,youthleadership,communityleaders	📌		0	6	0	3	1	0	0		photo	https://pbs.twimg.com/media/Fhg6m9gX0AETHbP.jpg	Tuko site 📌. Community leaders participating in practicum sessions at J.J. McCarthy to sharpen their facitation skills. #DOT20thanniversary #DOT20andbeyond #digitalinclusion #entrepreneurship #youthleadership #communityleaders	FALSE		333395439	DOT Kenya	DOTKenya	Nairobi		DOT is a youth-led movement of daring social innovators who create opportunities and transform their communities #DOTYouth #DOTTalk	http://kenya.dotrust.org	3824	1062	32	2514	4623	FALSE	FALSE	FALSE	2011-07-11 13:36:40
1589872565232640001	https://twitter.com/DOTKenya/status/1589872565232640001	2022-11-08 06:48:52	Reply	We are grateful to Mr Walter Okelo who conducted the training and also appreciate the youth for showing up. Join our programs and be impacted today! Please refer to previous posters, drop a comment or send us a message for inquiries. #digitalinclusion #entrepreneurship		271	Twitter Web App	https://mobile.twitter.com	0	0	0	0	en		DOTKenya		digitalinclusion,entrepreneurship			0	2	0	0	0	0	0					FALSE		333395439	DOT Kenya	DOTKenya	Nairobi		DOT is a youth-led movement of daring social innovators who create opportunities and transform their communities #DOTYouth #DOTTalk	http://kenya.dotrust.org	3824	1062	32	2514	4623	FALSE	FALSE	FALSE	2011-07-11 13:36:40
1587715131047288833	https://twitter.com/DOTKenya/status/1587715131047288833	2022-11-02 07:56:00	Tweet	Would you like to learn web development? Well, we have an opportunity for you! Join our program today and learn how to develop a website without coding. Check out the poster for more info. #DOT20thanniversary #DOT20andbeyond #digitalinclusion #entrepreneurship #webdevelopment https://t.co/qARZCJY3Vj		277	Twitter Web App	https://mobile.twitter.com	6	8	0	0	en	FALSE			DOT20thanniversary,DOT20andbeyond,digitalinclusion,entrepreneurship,webdevelopment			0	5	0	1	0	0	0		photo	https://pbs.twimg.com/media/FgiyJX_WYAMw7nn.jpg		FALSE		333395439	DOT Kenya	DOTKenya	Nairobi		DOT is a youth-led movement of daring social innovators who create opportunities and transform their communities #DOTYouth #DOTTalk	http://kenya.dotrust.org	3824	1062	32	2514	4623	FALSE	FALSE	FALSE	2011-07-11 13:36:40
1585564857172123649	https://twitter.com/DOTKenya/status/1585564857172123649	2022-10-27 09:31:34	Reply	At DOT Kenya, we teach the 21st Century Skills at a greater length to help you gain a deeper understanding and guide you to position yourself better at work and in your business. Join our program today, learn and grow! #DOT20thanniversary #digitalinclusion #entrepreneurship		274	Twitter Web App	https://mobile.twitter.com	0	0	0	0	en		DOTKenya		DOT20thanniversary,digitalinclusion,entrepreneurship			0	3	0	0	0	0	0					FALSE		333395439	DOT Kenya	DOTKenya	Nairobi		DOT is a youth-led movement of daring social innovators who create opportunities and transform their communities #DOTYouth #DOTTalk	http://kenya.dotrust.org	3824	1062	32	2514	4623	FALSE	FALSE	FALSE	2011-07-11 13:36:40
1595568042410385413	https://twitter.com/LACityView35/status/1595568042410385413	2022-11-24 00:00:40	Tweet	How Can I Get Funding for My Business? Learn more about the different avenues to get capital for your business in the Vision Lab Community Event Series on 12/3! #VisionLab, #tech, #digitalinclusion, #southLA Register at: https://t.co/j4GHQxEa66 https://t.co/3sqBBGf6HA		246	Hootsuite Inc.	https://www.hootsuite.com	0	1	0	0	en	FALSE			VisionLab,tech,digitalinclusion,southLA			0	4	1	1	0	0	0	https://www.eventbrite.com/e/how-can-i-get-funding-for-my-business-tickets-468088353867	photo	https://pbs.twimg.com/media/FiSYrflXkAMv5Ak.jpg		FALSE		2839364910	LA CityView35	LACityView35	Los Angeles, California		LA CityView35 is Los Angeles' municipal government channel bringing you the latest information on everything that matters to Angelenos. Your City. Your Channel.	http://lacityview.org	1909	575	52	1516	5967	TRUE	FALSE	FALSE	2014-10-03 22:14:34
1595122628372893696	https://twitter.com/RLalainaA/status/1595122628372893696	2022-11-22 18:30:45	Quote	#Digitalinclusion of #Children &amp; #youth #educationQuality		61	Twitter for Android	http://twitter.com/download/android	0	2	0	0	und				Digitalinclusion,Children,youth,educationQuality			0	4	0	0	0	0	0					FALSE		19526645	Randriarimanana Lalaina	RLalainaA	Africa		🇲🇬 #SocialJustice defender. Believe in #YouthPower. #MentalHealth advocate. Co-founder @Liberty32_mg. @tutufellows.	http://lalainaa.wordpress.com	262	298	3	315	381	FALSE	FALSE	FALSE	2009-01-26 09:46:43
1587233698709229570	https://twitter.com/lamplark/status/1587233698709229570	2022-11-01 00:02:57	Tweet	New 'Digital Life Skills’ course starts next Friday 4th Nov. This course is online via Zoom. Contact Francis for more info ➜ https://t.co/CTphTCR0se #digitalinclusion #digitalliteracy #adultlearning https://t.co/ncmwtm9N2S		199	Twitter Web App	https://mobile.twitter.com	0	0	0	0	en	FALSE			digitalinclusion,digitalliteracy,adultlearning			0	3	1	1	0	0	0	https://bit.ly/2XQ0K1B	photo	https://pbs.twimg.com/media/Fgb8nBnX0AAx1Nd.jpg		FALSE		594550931	Lamplark	lamplark	London		London based educators. Passionate about digital inclusion & community education. We're now on MASTODON ➜ @lamplark@mastodonapp.uk	http://lamplark.co.uk	675	651	62	4024	9343	FALSE	FALSE	FALSE	2012-05-30 12:20:01	lamplark@mastodonapp.uk
1590287224268263424	https://twitter.com/NetworkLouise/status/1590287224268263424	2022-11-09 10:16:35	Tweet	Very well deserved shout out at #BadgerCon to @gracedigitalmw for the @SouthTees and #NENC #digitalinclusion work in #maternity @LMNS_NENC @DigitalCareNENC @NorthNetworks		171	Twitter Web App	https://mobile.twitter.com	0	8	0	0	en			gracedigitalmw,SouthTees,LMNS_NENC,DigitalCareNENC,NorthNetworks	BadgerCon,NENC,digitalinclusion,maternity			5	4	0	0	0	0	0					FALSE		479864935	Louise Wilson	NetworkLouise	Newcastle upon Tyne		NHS Network convener / PhD student / Informatics / Aspiring geek / Cofounder #GreatNorthWomen / #learninghealthsystems / Assoc Member @ukfci / Q connector	http://learning-communities.org.uk	2200	888	61	9330	7688	FALSE	FALSE	FALSE	2012-01-31 21:20:03
1589997033217089537	https://twitter.com/csldld/status/1589997033217089537	2022-11-08 15:03:28	Tweet	Building on #DigitalInclusion Week, digital navigators are creating equity and inclusion in CT communities - see their stories! Video work by Leah Farrell of @Walpublib and Harrison Trider of @FarmlibCT with #CTLibraries &amp; Partners for #DigitalEquity. https://t.co/QfT9JijpTx https://t.co/wEupvzzPKx		279	Hootsuite Inc.	https://www.hootsuite.com	0	1	0	0	en	FALSE		Walpublib,FarmlibCT	DigitalInclusion,CTLibraries,DigitalEquity			2	3	1	1	0	0	0	https://bit.ly/ctdigitalequity	photo	https://pbs.twimg.com/media/FhDN4BfXoAEu7zo.jpg		FALSE		1904269806	CT State Library | Division of Library Development	csldld	Connecticut		CT State Library, Division of Library Development. Providing education, collection support, funding, and leadership to libraries across Connecticut.	http://libguides.ctstatelibrary.org/dld	712	924	34	1601	1735	FALSE	FALSE	FALSE	2013-09-25 13:48:38
1585995318189084672	https://twitter.com/csldld/status/1585995318189084672	2022-10-28 14:02:04	Tweet	Building on #DigitalInclusion Week, digital navigators are creating equity and inclusion in CT communities - see their stories! Video work by Leah Farrell of @Walpublib and Harrison Trider of @FarmlibCT with #CTLibraries &amp; Partners for #DigitalEquity. https://t.co/QfT9JiB1i7 https://t.co/aBVG3j2w7D		279	Hootsuite Inc.	https://www.hootsuite.com	1	1	0	0	en	FALSE		Walpublib,FarmlibCT	DigitalInclusion,CTLibraries,DigitalEquity			2	3	1	1	0	0	0	https://bit.ly/ctdigitalequity	photo	https://pbs.twimg.com/media/FgKWVgiWIAQVg29.jpg		FALSE		1904269806	CT State Library | Division of Library Development	csldld	Connecticut		CT State Library, Division of Library Development. Providing education, collection support, funding, and leadership to libraries across Connecticut.	http://libguides.ctstatelibrary.org/dld	712	924	34	1601	1735	FALSE	FALSE	FALSE	2013-09-25 13:48:38
1591810689508823040	https://twitter.com/AULibrarian/status/1591810689508823040	2022-11-13 15:10:17	Tweet	Mit navn er Karoline @KVildlyng og jeg kommer til at dele highlights fra bl.a. ugens konference på @lunduniversity - det bliver en faglig fest og jeg kan næste ikke vente med at diskutere #digitalinclusion, #gender og #librarianship med alle der gider lytte👌🏻🤠 🔥		262	Twitter for iPhone	http://twitter.com/download/iphone	0	9	0	0	da			KVildlyng,lunduniversity	digitalinclusion,gender,librarianship	👌🏻,🤠,🔥		2	3	0	0	3	0	0					FALSE		2585375300	AULibrarian - Bente	AULibrarian	Aarhus, Herning & Emdrup		Tweets from librarians at Aarhus University Library – about our day-to-day library work.	http://library.au.dk	624	612	14	1181	2658	FALSE	FALSE	FALSE	2014-06-24 08:27:26
1588398470146461696	https://twitter.com/KayOddone/status/1588398470146461696	2022-11-04 05:11:20	Tweet	Getting ready to present this afternoon and again on Sunday for the 21cl Library connection on the theme of Belonging - looking specifically at the #TeacherLibrarian role and #DigitalInclusion and #Leadership #LibConnection #OZTLNet https://t.co/PC5oV2c8qd		232	Twitter Web App	https://mobile.twitter.com	3	11	0	0	en	FALSE			TeacherLibrarian,DigitalInclusion,Leadership,LibConnection,OZTLNet			0	5	0	1	0	0	0		photo	https://pbs.twimg.com/media/Fgsf4PaaAAcSnUU.jpg	21CL Library Connect Online Conference	FALSE		8759292	Dr Kay Oddone	KayOddone	Australia		Lecturer, researcher & learning addict with library & education background. Loves discovering, creating & sharing knowledge #connectedlearning #openeducator	http://linkinglearning.com.au	3953	3400	237	5300	17092	FALSE	FALSE	FALSE	2007-09-09 05:38:56
1594296561416142849	https://twitter.com/ClearCommunity/status/1594296561416142849	2022-11-20 11:48:15	Tweet	At the @BaytreeCentre as part of the energising event hosted by @BrixtonMint. Information, workshops and listening to #costofliving related matters. #socialtariff for #broadband is our topic today @lambeth #digitalinclusion @RepowerLondon @blkthriveUNITY @wlm_uk https://t.co/g5B325XXnU		263	Twitter for Android	http://twitter.com/download/android	0	4	0	0	en	FALSE		BaytreeCentre,BrixtonMint,lambeth,RepowerLondon,blkthriveUNITY,wlm_uk	costofliving,socialtariff,broadband,digitalinclusion			6	4	0	1	0	0	0		video	https://video.twimg.com/ext_tw_video/1594296405606252544/pu/vid/720x1280/AT3rlGJo1-BdA9km.mp4?tag=12		FALSE		1691853469	ClearCommunityWeb	ClearCommunity	Crystal Palace		We help older people, vulnerable adults & carers develop their digital skills, awareness and confidence across South London.	http://linktr.ee/clearcommunityweb	558	795	0	1570	1659	FALSE	FALSE	FALSE	2013-08-22 18:50:45
1593501434112352256	https://twitter.com/ClearCommunity/status/1593501434112352256	2022-11-18 07:08:42	Tweet	Our Mobile Phone Boot Camp is back today at the Whitgift Centre in Croydon. Thank you @CroydonBMEForum for continuing to support this project. Come along today 2-4! #Croydon #digitalinclusion #croydoncommunity https://t.co/E4GlksdVnN		211	Twitter for Android	http://twitter.com/download/android	0	1	0	0	en	FALSE		CroydonBMEForum	Croydon,digitalinclusion,croydoncommunity			1	3	0	1	0	0	0		photo	https://pbs.twimg.com/media/Fh1BG_7XwAAEoXg.jpg		FALSE		1691853469	ClearCommunityWeb	ClearCommunity	Crystal Palace		We help older people, vulnerable adults & carers develop their digital skills, awareness and confidence across South London.	http://linktr.ee/clearcommunityweb	558	795	11	1570	1659	FALSE	FALSE	FALSE	2013-08-22 18:50:45
1593601301862031363	https://twitter.com/FulTimePressure/status/1593601301862031363	2022-11-18 13:45:32	Tweet	The wealth gap is an illusion that conceals the information gap. What you know will always determine what you have. https://t.co/M5mR5bfdHQ #BlackTwitter #BlackTechTwitter #DigitalMarketing #digitalinclusion https://t.co/d51D2SGrO5		208	Twitter for iPhone	http://twitter.com/download/iphone	2	1	0	0	en	FALSE			BlackTwitter,BlackTechTwitter,DigitalMarketing,digitalinclusion			0	4	1	1	0	0	0	http://www.fulltimepressure.com	photo	https://pbs.twimg.com/media/Fh2b74NXEAEKjho.jpg		FALSE		1571885377178292226	Dominec Holmes	FulTimePressure	United States		Your success is our success. We help Black entrepreneurs, maximize their potential combining advanced technology, marketing and sales strategies.	http://linktube.com/full-time-pressure	75	630	0	79	58	FALSE	FALSE	FALSE	2022-09-19 15:34:31
1584831614911385600	https://twitter.com/LucyMbabazi/status/1584831614911385600	2022-10-25 08:57:56	Tweet	And we are a off to a good start here at #Africa #MWC22 in Kigali. One Mission, #DigitalInclusion. The foundation of a #CashlessAfrica and I am here for ALL OF IT🤓. https://t.co/juANbRuO3d		169	Twitter for iPhone	http://twitter.com/download/iphone	2	11	0	1	en	FALSE			Africa,MWC22,DigitalInclusion,CashlessAfrica	🤓		0	4	0	3	1	0	0		photo	https://pbs.twimg.com/media/Ff5zmHHX0AEJCOK.jpg		FALSE		169966568	L.Nshuti Mbabazi	LucyMbabazi	The Richest Continent		“Our revolution is, and should continue to be, the collective effort…to improve the concrete situation of the masses of our country(continent).” Views are mine!	http://lucymbabazi.rw	37676	1603	292	84259	206279	TRUE	FALSE	FALSE	2010-07-23 16:28:35
1587883550468341760	https://twitter.com/MarconiSociety/status/1587883550468341760	2022-11-02 19:05:14	Tweet	"Broadband Funding for All: From Sporadic to Sustainable" streaming live now at https://t.co/oekba87QH6. Insights from@SamSchartman of @NTIAgov , @km_dewit of @pewtrusts, @Ling_Garcia of @publicinno , @KMossberger of @ASU #broadbandforall #digitalinclusion https://t.co/YJVyrOIpeE		263	Hootsuite Inc.	https://www.hootsuite.com	2	3	0	0	en	FALSE		NTIAgov,km_dewit,pewtrusts,Ling_Garcia,publicinno,KMossberger,ASU	broadbandforall,digitalinclusion			7	2	1	1	0	0	0	https://livestream.com/internetsociety/dodi2022	photo	https://pbs.twimg.com/media/FglLrJZWIAUUYvg.jpg		FALSE		348192181	The Marconi Society	MarconiSociety			We are a network of technology, policy, and digital inclusion visionaries who collaborate to advance #DigitalEquity. Led by chairman @vgcerf.	http://marconisociety.org	1416	237	65	1398	3111	FALSE	FALSE	FALSE	2011-08-04 01:12:40
1587724938672226304	https://twitter.com/markssay/status/1587724938672226304	2022-11-02 08:34:58	Tweet	Combined authority gets together with housing associations and ISPs to boost #digitalinclusion in Greater Manchester https://t.co/SFeQEFqBhi @greatermcr		152	Twitter Web App	https://mobile.twitter.com	0	0	0	0	en	FALSE		greatermcr	digitalinclusion			1	1	1	0	0	0	0	https://www.ukauthority.com/articles/greater-manchester-authority-leads-pilot-on-digital-inclusion-in-social-housing/				FALSE		467562477	Mark Say	markssay	London		Journalist, author, sceptic. Likes a sausage sandwich on Saturday.	http://marksaywriter.com	493	173	57	1672	7520	FALSE	FALSE	FALSE	2012-01-18 16:11:33
1592850088103096320	https://twitter.com/MethodsDigital/status/1592850088103096320	2022-11-16 12:00:29	Quote	Our charity partner @GoodThingsFdn and @O2 are working to #FixTheDigitalDivide this Christmas by connecting families and friends through the introduction of The #NationalDataBank #DigitalForAll #DigitalInclusion #DigitalSkills #DigitalSkillsGap #DigitalWorld		259	Twitter Web App	https://mobile.twitter.com	0	1	0	0	en			GoodThingsFdn,O2	FixTheDigitalDivide,NationalDataBank,DigitalForAll,DigitalInclusion,DigitalSkills,DigitalSkillsGap,DigitalWorld			2	7	0	0	0	0	0					FALSE		2388055363	Methods	MethodsDigital	London		Delivering end-to-end business & technical solutions for public services that are people-centred, safe, & designed for the future. info@methods.co.uk	http://methods.co.uk	1945	1719	67	2599	3172	FALSE	FALSE	FALSE	2014-03-13 23:14:57	info@methods.co.uk
1589966058869649415	https://twitter.com/irenewarnermack/status/1589966058869649415	2022-11-08 13:00:23	Tweet	In #DigitalInclusion work, we come across brutal examples of the ways in which digital stuff can be used (negatively) to cause harm: #DeepFake is one of these. To help #DigitalChampions explore this, it's helpful to have examples. Like this: https://t.co/bUVlvu2mZ1		265	Twitter Web App	https://mobile.twitter.com	2	2	0	0	en	FALSE			DigitalInclusion,DeepFake,DigitalChampions			0	3	1	0	0	0	0	https://www.tiktok.com/@jimmeskimen/video/7163325797904813358?is_from_webapp=1&sender_device=pc				FALSE		419772265	Irene Mackintosh	irenewarnermack	Scottish Highlands and Islands		Digital as a force for good. Director @MhorCollective & part of gang #ConnectingScotland @getdigitalscot @uniwestscotland #DigitalInclusion Blog: https://t.co/lr3zYrEe5P	http://mhorcollective.com	1455	1351	121	4583	11705	FALSE	FALSE	FALSE	2011-11-23 19:31:48
1584932864898236416	https://twitter.com/ncfottawa/status/1584932864898236416	2022-10-25 15:40:16	Tweet	Rhea Doolan from @FN_TechCouncil says #digitalequity for indigenous communities starts by recognizing indigenous people as rightsholders and not just stakeholders. As such indigenous voices must lead #digitalinclusion efforts for their communities. 1/2 https://t.co/M2AgTNcSty		277	Twitter Web App	https://mobile.twitter.com	3	2	0	1	en	FALSE		FN_TechCouncil	digitalequity,digitalinclusion			1	2	1	0	0	0	0	https://youtu.be/yb8j-UOVbfk				FALSE		382652347	National Capital FreeNet	ncfottawa	Ottawa, Canada		Internet that loves you back: non-profit #CommunityISP * committed to #DigitalEquity since '92 * unlimited usage * cable & DSL * award-winning HelpDesk!	http://ncf.ca	722	1557	16	1354	1706	FALSE	FALSE	FALSE	2011-09-30 13:10:21
1596213118354731008	https://twitter.com/ncfottawa/status/1596213118354731008	2022-11-25 18:43:58	Reply	@vivekdotca from @cippic says 💬In a society where everything is digital and online, and there's no longer a meaningful choice about whether to be online, equity means that access has to be on #fairconditions. https://t.co/GO6N9G6yjo #digitalequity #digitalinclusion		265	Twitter Web App	https://mobile.twitter.com	1	1	0	0	en	FALSE	vivekdotca	vivekdotca,cippic	fairconditions,digitalequity,digitalinclusion	💬		2	3	1	0	1	0	0	https://youtu.be/f7tjMWI3uQQ				FALSE		382652347	National Capital FreeNet	ncfottawa	Ottawa, Canada		Internet that loves you back: non-profit #CommunityISP * committed to #DigitalEquity since '92 * unlimited usage * cable & DSL * award-winning HelpDesk!	http://ncf.ca	722	1557	16	1354	1706	FALSE	FALSE	FALSE	2011-09-30 13:10:21
1595138013549694977	https://twitter.com/OTI/status/1595138013549694977	2022-11-22 19:31:53	Tweet	#DigitalLiteracy is a MUST for navigating today's digital-first world. That's why @Airwaves4Equity is urging Congress to establish a #DigitalEquity Foundation funded by a portion of #spectrum auction revenue to ensure we all benefit from #DigitalInclusion: https://t.co/KzwpMZ5Cif		280	Twitter Web App	https://mobile.twitter.com	1	1	0	0	en	FALSE		Airwaves4Equity	DigitalLiteracy,DigitalEquity,spectrum,DigitalInclusion			1	4	1	0	0	0	0	https://bit.ly/3omXiX6				FALSE		88246582	Open Tech Institute	OTI	Washington, D.C.		Working at the intersection of technology & policy to ensure every community has equitable access to technology that is both open & secure.	http://newamerica.org/oti/	13388	1946	706	2135	14125	FALSE	FALSE	FALSE	2009-11-07 18:57:00
1588624834438774784	https://twitter.com/OTI/status/1588624834438774784	2022-11-04 20:10:50	Tweet	ICYMI: The #DigitalEquity Foundation Act, which calls for the creation of a foundation that uses a portion of #spectrum auction revenue to fund #DigitalInclusion efforts nationwide, has been introduced in Congress! Learn more on @Airwaves4Equity's website: https://t.co/oAjGI0r7lK		280	Twitter Web App	https://mobile.twitter.com	1	1	0	0	en	FALSE		Airwaves4Equity	DigitalEquity,spectrum,DigitalInclusion			1	3	1	0	0	0	0	https://bit.ly/3Taaewe				FALSE		88246582	Open Tech Institute	OTI	Washington, D.C.		Working at the intersection of technology & policy to ensure every community has equitable access to technology that is both open & secure.	http://newamerica.org/oti/	13388	1946	706	2135	14125	FALSE	FALSE	FALSE	2009-11-07 18:57:00
1592087699929841667	https://twitter.com/nuwodu/status/1592087699929841667	2022-11-14 09:31:01	Tweet	We were in the West Nile region for an assessment and a training in ICTs to increase the usage and incorporation of ICTs in the lives of persons with hearing impairment in the region. @UCC_Official @UCC_ED #DigitalInclusion #DisabilityInclusion https://t.co/2KuY5RZkam		246	Twitter Web App	https://mobile.twitter.com	4	17	0	4	en	FALSE		UCC_Official,UCC_ED	DigitalInclusion,DisabilityInclusion			2	2	0	2	0	0	0		photo	https://pbs.twimg.com/media/Fhg6P3ZXEAEuHge.jpg	People seated under a tree in a circle	FALSE		2541313652	NUWODU	nuwodu	Kampala, Uganda		We advocate for the rights of girls & women with disabilities in Uganda. https://t.co/DhF7kPzIRf	http://nuwoduganda.org	1772	696	6	58	3128	FALSE	FALSE	FALSE	2014-06-02 12:00:33
1592096171467902977	https://twitter.com/DWPScotPartners/status/1592096171467902977	2022-11-14 10:04:41	Quote	Digital Lifelines Small Grants Fund 2022 - closing date 18th November #DigitalInclusion #Grant		96	Twitter Web App	https://mobile.twitter.com	1	1	0	0	en				DigitalInclusion,Grant			0	2	0	0	0	0	0					FALSE		2207293176	DWP Scot Partners	DWPScotPartners	Scotland		Working in partnership. Our account is verified at https://t.co/fASAy3sWNU…	http://ow.ly/7JJE50CVYTo	1717	710	30	4143	6581	TRUE	FALSE	FALSE	2013-11-21 14:43:24
1585570389761183747	https://twitter.com/policycentreng/status/1585570389761183747	2022-10-27 09:53:34	Tweet	A digitally transformed Nigeria is possible. We will continue working with both the public and private sectors, NGOs and the international community to support ongoing efforts on critical priorities such as this. #digitalinclusion https://t.co/448YDU4FEy		232	Twitter for Android	http://twitter.com/download/android	0	0	0	0	en	FALSE			digitalinclusion			0	1	0	1	0	0	0		photo	https://pbs.twimg.com/media/FgET24dXoAAtUy3.jpg		FALSE		1448665650302382090	Policy Innovation	policycentreng	Abuja, Nigeria		The PIC is the first public policy institution in Nigeria and sub-Saharan Africa tasked with applying behavioural theory to programme implementation in Africa.	http://policyinnovationcentre.org	357	0	0	28	174	FALSE	FALSE	FALSE	2021-10-14 15:03:42
1596697801181650946	https://twitter.com/DoreneFC/status/1596697801181650946	2022-11-27 02:49:55	Reply	@UCBInfo I deeply resent my #a11y concerns being left to the whim of some billionaire. Trying to think of who to sue #DigitalInclusion		135	Twitter for Android	http://twitter.com/download/android	0	2	0	0	en		UCBInfo	UCBInfo	a11y,DigitalInclusion			1	2	0	0	0	0	0					FALSE		45516395	Dorene Cornwell	DoreneFC	Seattle WA		Interests: Digital Inclusion, Languages and language access, walkability, accessibility, disaster preparedness I speak Russian and Spanish.	http://rantwoman.blogspot.com	1635	2434	415	41431	85816	FALSE	FALSE	FALSE	2009-06-08 06:50:20
1584549954860863496	https://twitter.com/ReadSpeaker/status/1584549954860863496	2022-10-24 14:18:43	Tweet	TODAY: We're in Washington, DC for #mEnabling22 and are excited to promote #DigitalInclusion. Come swing by the @ReadSpeaker booth to talk about #AssistiveTec solutions and driving engagement in education! https://t.co/8wrHvxCtGE		206	Pardot	http://pardot.com	0	4	1	0	en	FALSE		ReadSpeaker	mEnabling22,DigitalInclusion,AssistiveTec			1	3	0	1	0	0	0		photo	https://pbs.twimg.com/media/Ff1zyVrWAAUKXEb.jpg		FALSE		47684484	ReadSpeaker	ReadSpeaker	US, Europe, Japan		The Power of Speech. Compatible on any device, ReadSpeaker speech-enables websites, mobile apps, online documents and forms, interactive campaigns and more.	http://readspeaker.com	1967	1325	222	753	6135	FALSE	FALSE	FALSE	2009-06-16 17:32:09
1587151968820232192	https://twitter.com/RocketCF/status/1587151968820232192	2022-10-31 18:38:11	Tweet	We were honored to be featured alongside @RocketCompanies @human_i_t &amp; Connect 313 in @salesforce's "The Shift" about our shared vision for #digitalinclusion &amp; its impact on #Detroit. Watch the video: https://t.co/26SU8it3Pn		233	Twitter Web App	https://mobile.twitter.com	0	0	1	0	en	FALSE		RocketCompanies,human_i_t,salesforce	digitalinclusion,Detroit			3	2	1	0	0	0	0	https://sforce.co/3fkkaFL				FALSE		1513598700202995719	Rocket Community Fund	RocketCF	Detroit, MI		The Rocket Community Fund aims to simplify complex and inequitable systems to ensure that every American has access to stable, healthy housing.	http://rocketcommunityfund.org	68	45	0	21	42	TRUE	FALSE	FALSE	2022-04-11 19:29:15
1584793347671347200	https://twitter.com/SalmagundiFilms/status/1584793347671347200	2022-10-25 06:25:52	Tweet	Good Morning 😁🌤 A friendly request. Please follow our sister org, Est. 2019 @framesofminduk We are proud to deliver creative digital engagement &amp; heritage projects, supporting health &amp; wellbeing in Newham. THANKS 👊 #digitalinclusion #newham #creativewellbeing #Heritage https://t.co/Duvk6nKlA6		277	Twitter for iPhone	http://twitter.com/download/iphone	2	4	0	0	en	FALSE		framesofminduk	digitalinclusion,newham,creativewellbeing,Heritage	😁,👊		1	4	0	1	2	0	0		photo	https://pbs.twimg.com/media/Ff5RJUZWAAEZWuQ.jpg		FALSE		791407381	Salmagundi Films	SalmagundiFilms	London		Salmagundi Films - Using film, stop frame animation & digital arts as a platform for creative expression - to give people a voice.	http://salmagundifilms.co.uk/	296	556	2	1747	767	FALSE	FALSE	FALSE	2012-08-30 11:34:39
1588317931733397504	https://twitter.com/savetheharbor/status/1588317931733397504	2022-11-03 23:51:19	Tweet	Proud to join our friends at @Comcast at the launch of Project Up with @CllrKendraLara and @LatoyNBCBoston for an inspiring conversation about the environmental justice issues at the heart of our state’s digital divide. #projectup #digitaldivide #internetforall #digitalinclusion https://t.co/Px7GxSBErc		280	Twitter Web App	https://mobile.twitter.com	2	7	1	1	en	FALSE		comcast,CllrKendraLara,LatoyNBCBoston	projectup,digitaldivide,internetforall,digitalinclusion			3	4	0	3	0	0	0		photo	https://pbs.twimg.com/media/FgrWF1MXwAoZ4gQ.jpg		FALSE		132851622	Save the Harbor	savetheharbor	Boston		Save the Harbor / Save the Bay is the leading voice for restoration & protection of Boston Harbor, the Boston Harbor Islands, and our region's public beaches.	http://savetheharbor.org	1358	554	46	492	979	FALSE	FALSE	FALSE	2010-04-14 10:26:19
1594004930095824896	https://twitter.com/IncubatorIITK/status/1594004930095824896	2022-11-19 16:29:25	Reply	• @UnionWus has developed a SaaS-based digital platform that provides financial, employment &amp; social security to "low-income workers". • @MyHesaApp has developed PHYGITAL - a unified platform for products &amp; services that facilitates financial, physical, &amp; #digitalinclusion. https://t.co/UKFgeN3yEO		287	Twitter Web App	https://mobile.twitter.com	0	0	0	1	en	FALSE	IncubatorIITK	UnionWus,MyHesaApp	digitalinclusion			2	1	0	2	0	0	0		photo	https://pbs.twimg.com/media/Fh8K353WQAMvxes.jpg		FALSE		1027086740782178304	Startup Incubation and Innovation Centre, IITK	IncubatorIITK	India		A launch pad for purpose-driven entrepreneurs harnessing the power of innovation and technology.	http://siicincubator.com	3858	347	18	1078	2854	FALSE	FALSE	FALSE	2018-08-08 06:58:56
1594004313898070017	https://twitter.com/IncubatorIITK/status/1594004313898070017	2022-11-19 16:26:58	Tweet	• @UnionWus has developed a SaaS-based digital platform that provides financial, employment &amp; social security to "low-income workers". • @MyHesaApp has developed PHYGITAL - a unified platform for products &amp; services that facilitates financial, physical, &amp; #digitalinclusion. https://t.co/jkaooRvkfU		287	Twitter Web App	https://mobile.twitter.com	1	1	0	0	en	FALSE		UnionWus,MyHesaApp	digitalinclusion			2	1	0	2	0	0	0		photo	https://pbs.twimg.com/media/Fh8KG0UWIAwlKXk.jpg		FALSE		1027086740782178304	Startup Incubation and Innovation Centre, IITK	IncubatorIITK	India		A launch pad for purpose-driven entrepreneurs harnessing the power of innovation and technology.	http://siicincubator.com	3858	347	18	1078	2854	FALSE	FALSE	FALSE	2018-08-08 06:58:56
1596037512660946944	https://twitter.com/BajajPallavi11/status/1596037512660946944	2022-11-25 07:06:10	Quote	And it begins #digitalinclusion. If #capacitybuilding is on point in the region, this could add immense value to the global #digitaleconomy		139	Twitter for iPhone	http://twitter.com/download/iphone	0	2	0	0	en				digitalinclusion,capacitybuilding,digitaleconomy			0	3	0	0	0	0	0					FALSE		1182245150250000385	Pallavi Bajaj	BajajPallavi11			Trade Policy. Economist. Intl Law. Partner TCube Consulting. eEntrepreneur. eTrade. eLearning. eMed. DigitalTransformation| Mentor| @WTIunibe | @LSEnews |@LSRDU	http://tcubeconsulting.com	359	330	5	2114	1978	FALSE	FALSE	FALSE	2019-10-10 10:43:16
1587127260246679552	https://twitter.com/OfficeofEdTech/status/1587127260246679552	2022-10-31 17:00:00	Tweet	What started out as an idea turned into a pilot accelerator with some great #digitalliteracy tools! Learn more about the @OfficeofEdTech’s Digital Literacy Accelerator here: https://t.co/3pqAouI2us #digitalequity #digitalliteracy #digitalinclusion		247	TweetDeck	https://about.twitter.com/products/tweetdeck	5	6	1	0	en	FALSE		OfficeofEdTech	digitalliteracy,digitalequity,digitalliteracy,digitalinclusion			1	4	1	0	0	0	0	https://tech.ed.gov/dla/				FALSE		172779883	Office of Ed Tech	OfficeofEdTech	U.S. Department of Education		OET develops national edtech policy & provides leadership for maximizing technology's contribution to improving education. RT & examples ≠ endorsement	http://tech.ed.gov	143711	1141	3615	3189	9657	TRUE	FALSE	FALSE	2010-07-30 15:55:44
1588115175479156737	https://twitter.com/azoubig/status/1588115175479156737	2022-11-03 10:25:38	Tweet	RT #bibsen The #digitalinclusion team of IFLA’s North America Regional Division held their first webinar “Digital Inclusion and Libraries in North America: Prospects and Challenges”. Watch the webinar’s recording and get your digital inclusion skills … https://t.co/i5C1GG48kl		279	IFTTT	https://ifttt.com	0	0	0	0	en	FALSE			bibsen,digitalinclusion			0	2	0	1	0	0	0		photo	https://pbs.twimg.com/media/FgoREMEXoAAezpA.jpg	Digital Inclusion and Libraries in North America: Prospects and Challenges Webinar. Recording Available!	FALSE		902983526	🇸🇳 𝔸𝕤𝕤𝕒𝕟𝕖 𝔽𝕒𝕝𝕝™	azoubig	Senegal		Auto-Entrepreneur / Librarian / @NextEinsteinFor & @citedessciences Ambassador / Dad 🤩	http://technoveille.blogspot.com	13669	13086	450	30059	79978	FALSE	FALSE	FALSE	2012-10-25 01:36:06
1588535285519994882	https://twitter.com/lilianekom/status/1588535285519994882	2022-11-04 14:15:00	Tweet	#Internet is both an enabler of rights &amp; must seamlessly incorporate established #HumanRights, as we increase our #DigitalDependence 4 routine functions, &amp; boundaries between life “#online”&amp; “offline” no longer apply. @Noha0182 @ClervilSandy #IGF2022 #Education #DigitalInclusion		292	Twitter Web App	https://mobile.twitter.com	1	2	0	0	en			Noha0182,ClervilSandy	Internet,HumanRights,DigitalDependence,online,IGF2022,Education,DigitalInclusion			2	7	0	0	0	0	0					FALSE		601758874	Liliane !	lilianekom	Yaounde		#God follower #TIC #Youth #ICT4D #internet, #ICANN, #InternetSociety #Digital, #Socialreporter, #marketing, #BigData #AIW	http://techwatchingtower.blogspot.com	1488	671	320	1640	17643	FALSE	FALSE	FALSE	2012-06-07 10:35:32
1588824189187682304	https://twitter.com/lilianekom/status/1588824189187682304	2022-11-05 09:23:00	Tweet	#DigitalInclusion includes #access to affordable broadband #Internet services, Internet-enabled devices, access to digital literacy training, quality technical support, and applications and online content designed to enable and encourage self-sufficiency #IGF2022 @youbichristelle		280	Twitter Web App	https://mobile.twitter.com	0	4	0	0	en			youbichristelle	DigitalInclusion,access,Internet,IGF2022			1	4	0	0	0	0	0					FALSE		601758874	Liliane !	lilianekom	Yaounde		#God follower #TIC #Youth #ICT4D #internet, #ICANN, #InternetSociety #Digital, #Socialreporter, #marketing, #BigData #AIW	http://techwatchingtower.blogspot.com	1488	671	320	1640	17643	FALSE	FALSE	FALSE	2012-06-07 10:35:32
1587792139009855489	https://twitter.com/lilianekom/status/1587792139009855489	2022-11-02 13:02:00	Tweet	"Connecting All People and Safeguarding Human Rights" now our days, #connectivity &amp; access have become prerequisites 4 ensuring the livelihoods, safety and education of people the world over #IGF2022 #Access #CapacityDevelopment #DigitalInclusion; #GenderInclusion #GenderRights		282	Twitter Web App	https://mobile.twitter.com	1	3	0	0	en				connectivity,IGF2022,Access,CapacityDevelopment,DigitalInclusion,GenderInclusion,GenderRights			0	7	0	0	0	0	0					FALSE		601758874	Liliane !	lilianekom	Yaounde		#God follower #TIC #Youth #ICT4D #internet, #ICANN, #InternetSociety #Digital, #Socialreporter, #marketing, #BigData #AIW	http://techwatchingtower.blogspot.com	1488	671	320	1640	17643	FALSE	FALSE	FALSE	2012-06-07 10:35:32
1593534714362572800	https://twitter.com/telenet_mag/status/1593534714362572800	2022-11-18 09:20:57	Tweet	India will assume G20 Presidency for one year, beginning December 1, 2022. Full story, here: https://t.co/SN0uZ1TMX7 #development #5G #G20 #digitaltransformation #digitaljourney #digitalinclusion #infrastructure #digitalaccess #digitalarchitecture #indiainfrastructure https://t.co/A1jHp0WkY5		272	Twitter Web App	https://mobile.twitter.com	0	1	0	0	en	FALSE			development,5G,G20,digitaltransformation,digitaljourney,digitalinclusion,infrastructure,digitalaccess,digitalarchitecture,indiainfrastructure			0	10	1	1	0	0	0	https://tele.net.in/principle-of-data-for-development-to-be-key-focus-of-indias-upcoming-g-20-presidency-says-pm-narendra-modi/?utm_medium=email&utm_source=Today%27s%20News:%20U&utm_campaign=tele.net.in%20newsletter%2017-nov-22	photo	https://pbs.twimg.com/media/Fh1fOvLVUAAY-w4.jpg		FALSE		823783540722536448	tele.net	telenet_mag			Information and insight into the Indian telecom sector. Follow us for the latest news and views from the industry.	http://tele.net.in	378	422	2	347	3066	FALSE	FALSE	FALSE	2017-01-24 06:44:36
1585179718277599232	https://twitter.com/ThinkJPC/status/1585179718277599232	2022-10-26 08:01:10	Tweet	Remote Northumberland Island Lindisfarne connected by BT Openreach https://t.co/mR5nIPgDaa #BT #connectivity #broadband #lindisfarne #fibre #UKCI #criticalinfrastructure #digitalinclusion #connectingUK https://t.co/X6WytY4p6q		201	Hootsuite Inc.	https://www.hootsuite.com	0	0	0	0	en	FALSE			BT,connectivity,broadband,lindisfarne,fibre,UKCI,criticalinfrastructure,digitalinclusion,connectingUK			0	9	1	1	0	0	0	http://ow.ly/NcL350LiRcR	photo	https://pbs.twimg.com/media/Ff-wjazX0AAMynt.png		FALSE		115709675	JPC	ThinkJPC	London EC2M 1NH		We’re an award-winning strategic brand and communications consultancy who simplify the complex to help our clients communicate better.	http://thinkjpc.com	1440	4198	97	1562	5376	FALSE	FALSE	FALSE	2010-02-19 16:53:29
1595815318265511939	https://twitter.com/RuthCarlyle/status/1595815318265511939	2022-11-24 16:23:15	Quote	Fabulous to be working as @NHS_HealthEdEng with @libsconnected @CILIPinfo and @ace_national to develop practical and sustainable approaches to supporting digital health literacy for people who would otherwise be excluded #HealthLiteracy #Libraries #DigitalInclusion		265	Twitter for iPad	http://twitter.com/#!/download/ipad	2	3	0	0	en			NHS_HealthEdEng,libsconnected,CILIPinfo,ace_national	HealthLiteracy,Libraries,DigitalInclusion			4	3	0	0	0	0	0					FALSE		479349789	Ruth Carlyle PhD	RuthCarlyle	Lichfield, Staffordshire, UK		Head of NHS Knowledge and Library Services, across the Midlands, East and North @NHS_HealthEdEng. Writer. Singer. Own views mostly information & #HealthLiteracy	http://uk.linkedin.com/in/ruthcarlyle	3474	3638	90	13165	27263	FALSE	FALSE	FALSE	2012-01-31 08:53:31
1589885413598334977	https://twitter.com/uutilsynet/status/1589885413598334977	2022-11-08 07:39:55	Tweet	Tilsynet trekk seg frå Twitter. Alle skal ha likeverdig tilgang til å delta i det offentlege ordskiftet. Ved å sparke sitt tilgjengelegheits-team, tek @elonmusk dette ikkje på alvor. Vi deltek derfor ikkje her framover. #DigitalInkludering #DigitalInclusion #a11y #accessibility		278	Twitter for iPhone	http://twitter.com/download/iphone	6	15	4	3	no			elonmusk	DigitalInkludering,DigitalInclusion,a11y,accessibility			1	4	0	0	0	0	0					FALSE		1070982012	Tilsynet for universell utforming av ikt	uutilsynet	Leikanger		Tilsynet for universell utforming av ikt i Digitaliseringsdirektoratet - Norwegian Authority for Universal Design of ICT - Les uubloggen: https://t.co/u6p1PDF6Vw	http://uutilsynet.no	1512	1545	29	309	1119	FALSE	FALSE	FALSE	2013-01-08 13:58:32
1589886520961691649	https://twitter.com/uutilsynet/status/1589886520961691649	2022-11-08 07:44:19	Tweet	. @elonmusk firing his entire a11y-team shows he is not willing to ensure the equal participation and digital inclusion of everyone on this platform. As an Authority for UD of ICT, we will not participate on such terms and we are now quitting Twitter. #a11y #DigitalInclusion		275	Twitter for iPhone	http://twitter.com/download/iphone	15	14	0	0	en			elonmusk	a11y,DigitalInclusion			1	2	0	0	0	0	0					FALSE		1070982012	Tilsynet for universell utforming av ikt	uutilsynet	Leikanger		Tilsynet for universell utforming av ikt i Digitaliseringsdirektoratet - Norwegian Authority for Universal Design of ICT - Les uubloggen: https://t.co/u6p1PDF6Vw	http://uutilsynet.no	1512	1545	0	309	1119	FALSE	FALSE	FALSE	2013-01-08 13:58:32
1595749504799621127	https://twitter.com/VASTstaffs/status/1595749504799621127	2022-11-24 12:01:44	Tweet	To help boost #DigitalInclusion across #StokeonTrent, #DiscoverDigitalSOT is awarding grants to provide city residents with tech to help get Stoke connected. Closing on 5th Dec. Find out more 👇 https://t.co/LTP8ICn8He https://t.co/MjN8N7DLMI		218	Hootsuite Inc.	https://www.hootsuite.com	0	0	0	0	en	FALSE			DigitalInclusion,StokeonTrent,DiscoverDigitalSOT	👇		0	3	1	1	1	0	0	https://vast.org.uk/get-a-grant-get-connected-discover-digital/	photo	https://pbs.twimg.com/media/FiU9t93WIAE57id.jpg		FALSE		442869071	VAST Services (1920)	VASTstaffs	Stoke-on-Trent & Staffordshire		We support the #VCSE in #Staffordshire & #StokeonTrent. Managing @VASTVolunteer, @Stoked_Totally, Dudson Centre & The Hub. We are #StokeonTrentTogether	http://vast.org.uk	2917	953	94	1589	12264	FALSE	FALSE	FALSE	2011-12-21 15:16:48
1590808042727407618	https://twitter.com/volker_stocker/status/1590808042727407618	2022-11-10 20:46:07	Quote	Go watch the recording of Wednesday‘s #PLAMADISO talk - super important research by @bibireisdorf &amp; @vikki_katz 🙏 Link to video 📺👇 #homeworkgap #digitalDivide #broadband #DigitalInclusion #connectingall @JRosenworcel @JWI_Digi_Econ		238	Twitter for iPhone	http://twitter.com/download/iphone	3	6	0	0	en			bibireisdorf,vikki_katz,JRosenworcel,JWI_Digi_Econ	PLAMADISO,homeworkgap,digitalDivide,broadband,DigitalInclusion,connectingall	🙏,📺,👇		4	6	0	0	3	0	0					FALSE		1154715368654610433	Volker Stocker	volker_stocker	Berlin, Deutschland		Internet researcher | Head @JWI_Digi_Econ (@JWI_Berlin) | PostDoc @TUBerlin @ct_inet | Econ & Policy Research on Internet & Platforms	http://volkerstocker.net/	1284	4770	15	14415	1973	FALSE	FALSE	FALSE	2019-07-26 11:29:32
1585266741239861248	https://twitter.com/wide_lu/status/1585266741239861248	2022-10-26 13:46:58	Tweet	Check out the 10th episode of ART, TECHNOLOGY AND DIGITAL, the poscast from @Esch_2022 Our Director @marina_andco was invited to talk out our work with WIDE ANDCO and WIDE 👉https://t.co/EWYrSFz9YA #digitalinclusion #womenintech #workshop https://t.co/x6Xs7lkeQL		239	Twitter Web App	https://mobile.twitter.com	1	1	0	0	en	FALSE		Esch_2022,marina_andco	digitalinclusion,womenintech,workshop	👉		2	3	1	1	1	0	0	https://bit.ly/3DunFBF	photo	https://pbs.twimg.com/media/Ff__QPoX0AACOyG.jpg		FALSE		2242527072	Women in Digital	wide_lu	Luxembourg		Supporting women in tech, digital & entrepreneurship 💻 Luxembourg 🇱🇺 #Women #Digital #skills #entrepreneurship #Luxembourg	http://wide.lu/	2497	1078	161	2054	3897	FALSE	FALSE	FALSE	2013-12-12 15:27:24
1592813637466730497	https://twitter.com/mywitin/status/1592813637466730497	2022-11-16 09:35:38	Tweet	Thank you Mrs Mary Uduma for speaking at our #ruralwomen 2022 conference and roundtable #WomenPridedotAfrica #MeaningfulConnectivity #FoodSecurity #LeaveNoOneBehind #DigitalTransformation #DigitalInclusion https://t.co/19DOkaQ0JK		232	Twitter Web App	https://mobile.twitter.com	1	2	0	0	en	FALSE			ruralwomen,WomenPridedotAfrica,MeaningfulConnectivity,FoodSecurity,LeaveNoOneBehind,DigitalTransformation,DigitalInclusion			0	7	1	0	0	0	0	https://youtu.be/1QfJqMgaZI4				FALSE		434974505	Women in Tech in Nigeria - WITIN	mywitin	Global		Advancing Women, Girls through tech. Educators as Influencers. #ruralwomen, #WITINGirls, #WomenPRIDEdotAfrica . #AI Donate: https://t.co/oVnjRygizV	http://witin.org	2807	713	54	3227	3205	FALSE	FALSE	FALSE	2011-12-12 14:52:01
1590190334403031040	https://twitter.com/2020TrustNZ/status/1590190334403031040	2022-11-09 03:51:34	Tweet	https://t.co/T4pQXfx3sO #digitalinclusion #digitalinclusionnz https://t.co/hE0WajHEsy		61	Twitter Web App	https://mobile.twitter.com	0	0	0	0	qme	FALSE			digitalinclusion,digitalinclusionnz			0	2	1	1	0	0	0	http://www.2020.org.nz	photo	https://pbs.twimg.com/media/FhF9qJCaYAA5UFw.jpg		FALSE		3021617100	20/20 Trust	2020TrustNZ	Hamilton, New Zealand		Ka taea e tātou katoa o Aotearoa ngā kaha matihiko ki te whai wāhi i te Ao Everyone in Aotearoa has the digital capabilities to fully participate in the world	http://www.2020.org.nz	292	116	0	253	654	FALSE	FALSE	FALSE	2015-02-15 21:46:42
1584969313433358336	https://twitter.com/actonline/status/1584969313433358336	2022-10-25 18:05:06	Tweet	TODAY: ACT's @briansarpelli will be speaking about how Software as a Service (SaaS) is evolving in the marketplace. #DigitalInclusion at #mEnabling22 https://t.co/J8ZuwH9awN		149	Sprout Social	https://sproutsocial.com	1	1	0	0	en	FALSE			DigitalInclusion,mEnabling22			0	2	0	1	0	0	0		photo	https://pbs.twimg.com/media/Ff7xMMfXEBMTzEa.jpg		FALSE		40011881	The App Association	actonline	Washington, DC		Where technology, innovation, and policy intersect. Our members change how we work, live, and play through apps. Follow our members @actmembers	http://www.actonline.org	3612	3263	219	1699	8367	FALSE	FALSE	FALSE	2009-05-14 15:08:30
1596968134619303936	https://twitter.com/Adigitaldiverse/status/1596968134619303936	2022-11-27 20:44:08	Tweet	Digital Inclusion should be about people reaching their potential, not a box ticking exercise. #digitalinclusion #digitaldiversity		130	Twitter Web App	https://mobile.twitter.com	0	0	0	0	en				digitalinclusion,digitaldiversity			0	2	0	0	0	0	0					FALSE		1596879683462860801	A Digital Diversity CIC	Adigitaldiverse			A Digital Diversity CIC. Supporting Neurodiversity and those who face adversity, in a digital world	http://www.adigitaldiversity.co.uk	4	24	0	0	12	FALSE	FALSE	FALSE	2022-11-27 14:53:04
1589908008988946432	https://twitter.com/AfricanWITS/status/1589908008988946432	2022-11-08 09:09:43	Reply	Learn more about this program visit our website: https://t.co/PGrLibyRHf #Digitalforall #digitalinclusion #womenempowerment #Yabassi #AfricanWITS #Cameroon https://t.co/SUQk3C4f2c		155	Twitter for Android	http://twitter.com/download/android	3	2	0	1	en	FALSE	AfricanWITS		Digitalforall,digitalinclusion,womenempowerment,Yabassi,AfricanWITS,Cameroon			0	6	1	1	0	0	0	http://www.caravelles.africanwits.org	photo	https://pbs.twimg.com/media/FhB85ogXgAAVa5W.jpg		FALSE		3289799170	African Women In Tech Startups	AfricanWITS	Cameroon , Republic of congo		Tech Hub | Incubator | Training Center for Women & youth | Digital Women Festival https://t.co/3aHtR6qOY1 | #ICT4SDG #GenderEquality #DigitalDivide	http://www.africanwits.org	1026	507	49	1287	1578	FALSE	FALSE	FALSE	2015-05-19 08:39:03
1585260172599259136	https://twitter.com/AgeUKGateshead/status/1585260172599259136	2022-10-26 13:20:52	Tweet	Our digital hub is open from 12-4 today! Come along for a chat about the support we can offer,or bring your phone/tablet if you have any questions about them &amp; need some help 😊 St Mary’s Church Hall (behind St Mary’s Church, Heworth) NE10 0PA #digitalinclusion https://t.co/0IX7vUmrmB		265	Twitter for iPhone	http://twitter.com/download/iphone	4	8	0	0	en	FALSE			digitalinclusion	😊		0	1	0	1	1	0	0		photo	https://pbs.twimg.com/media/Ff_5uJzX0AYXqZ_.jpg		FALSE		2226968401	Age UK Gateshead	AgeUKGateshead	Gateshead		We provide a range of services & activities throughout Gateshead for older people in our area. Tel: 0191 477 3559.	http://www.ageuk.org.uk/gateshead	1779	728	27	1830	3453	FALSE	FALSE	FALSE	2013-12-02 16:55:13
1595039504443723777	https://twitter.com/AgeUKCheshire/status/1595039504443723777	2022-11-22 13:00:26	Tweet	Having problems with your device? Pop in and see us at our drop in clinics or call 01606 305 007 for more information. Tue 29 Nov and Tue 13 Dec between 10am-1pm Castle Community Centre, Barbers Lane, Northwich CW8 1DT #ITsupport #Cheshire #digitalinclusion https://t.co/GwI3U9MHWP		262	Hootsuite Inc.	https://www.hootsuite.com	0	0	1	0	en	FALSE			ITsupport,Cheshire,digitalinclusion			0	3	0	1	0	0	0		video	https://video.twimg.com/ext_tw_video/1595038293439270913/pu/vid/540x540/e6kPi55zulPAPQkQ.mp4?tag=12		FALSE		398098531	Age UK Cheshire	AgeUKCheshire	Cheshire		Age UK Cheshire is a local social enterprise and charity that is dedicated to later life.	http://www.ageukcheshire.org.uk	4197	3043	74	2052	7521	FALSE	FALSE	FALSE	2011-10-25 15:37:11
1592095026938421250	https://twitter.com/AgeUKCheshire/status/1592095026938421250	2022-11-14 10:00:08	Tweet	Having problems with your device? Pop in and see us at our drop in clinics or call 01606 305 007 for more information. Tue 15 Nov, Tue 29 Nov and Tue 13 Dec between 10am-1pm Castle Community Centre, Barbers Lane, Northwich CW8 1DT #ITsupport #Cheshire #digitalinclusion https://t.co/OMxxhLE2W6		274	Hootsuite Inc.	https://www.hootsuite.com	0	4	0	0	en	FALSE			ITsupport,Cheshire,digitalinclusion			0	3	0	1	0	0	0		video	https://video.twimg.com/ext_tw_video/1592093902827388929/pu/pl/I0u1b-CEqs-tFxTd.m3u8?tag=12&container=fmp4		FALSE		398098531	Age UK Cheshire	AgeUKCheshire	Cheshire		Age UK Cheshire is a local social enterprise and charity that is dedicated to later life.	http://www.ageukcheshire.org.uk	4197	3043	74	2052	7520	FALSE	FALSE	FALSE	2011-10-25 15:37:11
1590283150869278721	https://twitter.com/AgeUKCheshire/status/1590283150869278721	2022-11-09 10:00:23	Tweet	Having problems with your device? Pop in and see us at our drop in clinics or call 01606 305 007 for more information. Tue 15 Nov, Tue 29 Nov and Tue 13 Dec between 10am-1pm Castle Community Centre, Barbers Lane, Northwich CW8 1DT #ITsupport #Cheshire #digitalinclusion https://t.co/RJBJCzpdQl		274	Hootsuite Inc.	https://www.hootsuite.com	0	2	0	0	en	FALSE			ITsupport,Cheshire,digitalinclusion			0	3	0	1	0	0	0		video	https://video.twimg.com/ext_tw_video/1590283011215577089/pu/pl/jDAMq5BSmKdSYues.m3u8?tag=12&container=fmp4		FALSE		398098531	Age UK Cheshire	AgeUKCheshire	Cheshire		Age UK Cheshire is a local social enterprise and charity that is dedicated to later life.	http://www.ageukcheshire.org.uk	4197	3043	74	2052	7521	FALSE	FALSE	FALSE	2011-10-25 15:37:11
1586704511283896320	https://twitter.com/AgeUKIW/status/1586704511283896320	2022-10-30 13:00:09	Tweet	Did you know that @AgeUKIW offer free digital workshops? Novembers hot topic is online banking &amp; account safety! Join our first session in Brighstone on Thurs 3rd Nov 10am-12pm Call 301693 / email digital @ageukiw.org.uk to reserve your place. #DigitalInclusion #AgeUKIW #iwnews https://t.co/0zIa2hiWv4		283	Crowdfire App	https://crowdfireapp.com	0	0	0	0	en	FALSE		AgeUKIW,AgeUKIW	DigitalInclusion,AgeUKIW,iwnews			2	3	0	1	0	0	0		photo	https://pbs.twimg.com/media/FgUbWEaXkAAOiKy.jpg		FALSE		2188563907	Age UK Isle of Wight	AgeUKIW	Isle of Wight		We’re committed to enhancing, supporting and celebrating the lives of older people on the Isle of Wight.	http://www.ageukiw.org.uk	1617	1234	32	683	3119	FALSE	FALSE	FALSE	2013-11-11 15:22:59
1590283079826182145	https://twitter.com/AgeUKIW/status/1590283079826182145	2022-11-09 10:00:06	Tweet	Check out our upcoming free Digital Support Workshops this November!💻 This months hot topic is Online Banking! Call (0193) 525282 or email digital@ageukiw.org.uk to reserve your place onto one of our free workshops today! #DigitalInclusion #AgeUKIW #StayConnected #OnlineBanking https://t.co/OhWQ8NDrCo		279	Crowdfire App	https://crowdfireapp.com	1	2	0	0	en	FALSE			DigitalInclusion,AgeUKIW,StayConnected,OnlineBanking	💻		0	4	0	1	1	0	0		photo	https://pbs.twimg.com/media/FhHSCLaXwAIkOV-.jpg		FALSE		2188563907	Age UK Isle of Wight	AgeUKIW	Isle of Wight		We’re committed to enhancing, supporting and celebrating the lives of older people on the Isle of Wight.	http://www.ageukiw.org.uk	1617	1234	32	683	3119	FALSE	FALSE	FALSE	2013-11-11 15:22:59
1588833547728687104	https://twitter.com/AgeUKIW/status/1588833547728687104	2022-11-05 10:00:11	Tweet	Sign up to one of our free Digital Support Workshops this November!💻 This months focus is Online Banking! Call (0193) 525282 or email digital@ageukiw.org.uk to reserve your place onto one of our free workshops today! #DigitalInclusion #AgeUKIW #StayConnected #OnlineBanking https://t.co/ApmctaKC2W		274	Crowdfire App	https://crowdfireapp.com	0	0	0	0	en	FALSE			DigitalInclusion,AgeUKIW,StayConnected,OnlineBanking	💻		0	4	0	1	1	0	0		photo	https://pbs.twimg.com/media/FgyrsSNWYAEGKd8.jpg		FALSE		2188563907	Age UK Isle of Wight	AgeUKIW	Isle of Wight		We’re committed to enhancing, supporting and celebrating the lives of older people on the Isle of Wight.	http://www.ageukiw.org.uk	1617	1234	32	683	3119	FALSE	FALSE	FALSE	2013-11-11 15:22:59
1585309045887569930	https://twitter.com/AgeUKIW/status/1585309045887569930	2022-10-26 16:35:04	Tweet	Is on-line banking the solution for you? unsure how safe it is? We're running workshops at Brighstone Methodist Church on Thursday 3rd Nov, 10am-12. Booking essential call (01983) 301693 to book your place. #digitalinclusion #AgeUKIsleofWight #iwnews #StayConnected #brighstone https://t.co/THNXPvcdPZ		277	Crowdfire App	https://crowdfireapp.com	0	0	0	0	en	FALSE			digitalinclusion,AgeUKIsleofWight,iwnews,StayConnected,brighstone			0	5	0	1	0	0	0		photo	https://pbs.twimg.com/media/FgAmLB5XwAcTQ0A.jpg		FALSE		2188563907	Age UK Isle of Wight	AgeUKIW	Isle of Wight		We’re committed to enhancing, supporting and celebrating the lives of older people on the Isle of Wight.	http://www.ageukiw.org.uk	1617	1234	32	683	3119	FALSE	FALSE	FALSE	2013-11-11 15:22:59
1590132347780726786	https://twitter.com/AdultLearningAu/status/1590132347780726786	2022-11-09 00:01:09	Tweet	New research from @qutdmrc finds digital data poverty disadvantages family members — from children to school leavers to parents — and widens #digitaldivide. #digitalinclusion https://t.co/rjjykLJIbm		199	Hootsuite Inc.	https://www.hootsuite.com	2	2	0	0	en	FALSE		qutdmrc	digitaldivide,digitalinclusion			1	2	1	0	0	0	0	https://www.theeducatoronline.com/k12/news/data-and-device-poverty-driving-digital-divide/281350				FALSE		399778431	Adult Learning Australia	AdultLearningAu	Australia		Adult Learning Australia is the national peak body for adult learning and community education. Lifelong learning for a fairer Australia.	http://www.ala.asn.au	2135	898	102	4722	11740	FALSE	FALSE	FALSE	2011-10-28 01:11:46
1588587328624545792	https://twitter.com/AlicjaPawluczuk/status/1588587328624545792	2022-11-04 17:41:48	Tweet	🆕 #digitalinclusion framework in town 🤓 "Towards a child-centred digital equality framework" @UNICEF. Just leaving it here for now - will review it properly on Monday https://t.co/gRF5tDBdX6 https://t.co/GGQAHZNGJ7		196	Twitter Web App	https://mobile.twitter.com	0	0	0	0	en	FALSE		UNICEF	digitalinclusion	🆕,🤓		1	1	1	2	2	0	0	https://www.unicef.org/globalinsight/media/2966/file/UNICEF-Global-Insight-Towards-a-child-centred-digital-equity-framework.pdf	photo	https://pbs.twimg.com/media/FgvLOi4WYA4LkOI.jpg		FALSE		244686411	dr alicja pawluczuk	AlicjaPawluczuk	Europe		🚀Digital Inclusion Researcher & Practice 🩸 @alicjapawluczuk@noc.socia // Gender Health Gap & #endometriosis ART https://t.co/Z4VU20xqDa 🩸Digital Lit @digital_beez	http://www.alicjapawluczuk.com	3257	4624	119	18380	283	FALSE	FALSE	FALSE	2011-01-29 22:13:57	alicjapawluczuk@noc.socia
1595018563437355011	https://twitter.com/AlicjaPawluczuk/status/1595018563437355011	2022-11-22 11:37:14	Quote	new #digitalinclusion project/partnership to add to your list 👇🏼		64	Twitter Web App	https://mobile.twitter.com	4	6	0	0	en				digitalinclusion	👇🏼		0	1	0	0	1	0	0					FALSE		244686411	dr alicja pawluczuk	AlicjaPawluczuk	Europe		🚀Digital Inclusion Researcher & Practice 🩸 @alicjapawluczuk@noc.socia // Gender Health Gap & #endometriosis ART https://t.co/Z4VU20xqDa 🩸Digital Lit @digital_beez	http://www.alicjapawluczuk.com	3257	4624	119	18380	283	FALSE	FALSE	FALSE	2011-01-29 22:13:57	alicjapawluczuk@noc.socia
1592457636762746881	https://twitter.com/an_cosan/status/1592457636762746881	2022-11-15 10:01:01	Tweet	Join us TOMORROW #DigitalFirstDay to find out about our FREE digital tools and the supports we provide to our Community Partners and Digital Champions to bridge the #DigitalDivide &gt;&gt; https://t.co/8fKUktIsN2 #DigitalInclusion #LeaveNoOneBehind @DigitalIrelandN		267	Twitter Web App	https://mobile.twitter.com	12	21	2	0	en	FALSE		DigitalIrelandN	DigitalFirstDay,DigitalDivide,DigitalInclusion,LeaveNoOneBehind			1	4	1	0	0	0	0	http://bit.ly/3TDJDYN				FALSE		494960002	An Cosán	an_cosan	Tallaght, Dublin & Nationwide		Committed to eradicating poverty through education. The largest community educator in Ireland creating learning, leadership and enterprise pathways. RCN no.8659	http://www.ancosan.ie	3577	1762	49	3025	4234	FALSE	FALSE	FALSE	2012-02-17 12:58:09
1592849019482800128	https://twitter.com/an_cosan/status/1592849019482800128	2022-11-16 11:56:14	Tweet	Adults across Ireland are developing the #digitalskills &amp; confidence necessary to shop, bank &amp; learn online, thanks to the FREE #DigitalInclusion tools we developed in partnership with @Accenture_Irl #DigitalSteppingStones #DigitalFirstDay #LeaveNoOneBehind #LifelongLearning https://t.co/1fIIEtzPRC		285	Twitter Web App	https://mobile.twitter.com	4	14	0	0	en	FALSE		Accenture_Irl	digitalskills,DigitalInclusion,DigitalSteppingStones,DigitalFirstDay,LeaveNoOneBehind,LifelongLearning			1	6	0	1	0	0	0		photo	https://pbs.twimg.com/media/Fhrvk-BXkAEu4Mb.jpg		FALSE		494960002	An Cosán	an_cosan	Tallaght, Dublin & Nationwide		Committed to eradicating poverty through education. The largest community educator in Ireland creating learning, leadership and enterprise pathways. RCN no.8659	http://www.ancosan.ie	3577	1762	49	3025	4234	FALSE	FALSE	FALSE	2012-02-17 12:58:09
1592844959329443840	https://twitter.com/an_cosan/status/1592844959329443840	2022-11-16 11:40:06	Tweet	Our #DigitalInclusion Coordinator @marcbkelly shares how our FREE digital tools are helping create #DigitalEquity in #communities across Ireland &gt;&gt; https://t.co/GJMtSfdWGu #DigitalFirstDay #GetYourselfOnline #LeaveNoOneBehind #FurthestBehindFirst https://t.co/7upwn3OjDp		255	Twitter Web App	https://mobile.twitter.com	5	16	0	0	en	FALSE		marcbkelly	DigitalInclusion,DigitalEquity,communities,DigitalFirstDay,GetYourselfOnline,LeaveNoOneBehind,FurthestBehindFirst			1	7	1	1	0	0	0	https://www.ancosan.ie/getyourselfonline/	photo	https://pbs.twimg.com/media/FhrrQddWQAEoF85.jpg		FALSE		494960002	An Cosán	an_cosan	Tallaght, Dublin & Nationwide		Committed to eradicating poverty through education. The largest community educator in Ireland creating learning, leadership and enterprise pathways. RCN no.8659	http://www.ancosan.ie	3577	1762	49	3025	4234	FALSE	FALSE	FALSE	2012-02-17 12:58:09
1589339384855154688	https://twitter.com/an_cosan/status/1589339384855154688	2022-11-06 19:30:12	Tweet	Did you hear the news? We're hosting an online #DigitalInclusion workshop for #community educators on 16th November as part of @DigitalIrelandN's inaugural #DigitalFirst Day. Further details coming soon! #DigitalFirstCommunities #DigitalSteppingStones #LifelongLearning https://t.co/97YNsqHBOQ		273	Twitter Web App	https://mobile.twitter.com	5	9	0	0	en	FALSE		DigitalIrelandN	DigitalInclusion,community,DigitalFirst,DigitalFirstCommunities,DigitalSteppingStones,LifelongLearning			1	6	0	1	0	0	0		photo	https://pbs.twimg.com/media/Fg53bW3X0AIg7hg.jpg		FALSE		494960002	An Cosán	an_cosan	Tallaght, Dublin & Nationwide		Committed to eradicating poverty through education. The largest community educator in Ireland creating learning, leadership and enterprise pathways. RCN no.8659	http://www.ancosan.ie	3577	1762	49	3025	4234	FALSE	FALSE	FALSE	2012-02-17 12:58:09
1588517183910711297	https://twitter.com/an_cosan/status/1588517183910711297	2022-11-04 13:03:04	Tweet	Are you a community educator? If so, we'd love to see you at the #DigitalInclusion workshop we're hosting on 16th November as part of Ireland's inaugural #DigitalFirst Day organised by @DigitalIrelandN #DigitalFirstCommunities #DigitalSteppingStones #LifelongLearning https://t.co/z0dMW6yJG9		269	Twitter Web App	https://mobile.twitter.com	6	13	0	0	en	FALSE		DigitalIrelandN	DigitalInclusion,DigitalFirst,DigitalFirstCommunities,DigitalSteppingStones,LifelongLearning			1	5	0	1	0	0	0		photo	https://pbs.twimg.com/media/FguCZpnXgAEdt8e.jpg		FALSE		494960002	An Cosán	an_cosan	Tallaght, Dublin & Nationwide		Committed to eradicating poverty through education. The largest community educator in Ireland creating learning, leadership and enterprise pathways. RCN no.8659	http://www.ancosan.ie	3577	1762	49	3025	4234	FALSE	FALSE	FALSE	2012-02-17 12:58:09
1592840332026478593	https://twitter.com/an_cosan/status/1592840332026478593	2022-11-16 11:21:43	Tweet	We're delighted to welcome community educators from across Ireland to our #DigitalFirstDay #DigitalInclusion event, sharing how our FREE digital tools are helping equip adults to fully participate in society #GetYourselfOnline #LeaveNoOneBehind #OneGenerationSolution https://t.co/gcRKgl8Q8X		268	Twitter Web App	https://mobile.twitter.com	7	21	0	0	en	FALSE			DigitalFirstDay,DigitalInclusion,GetYourselfOnline,LeaveNoOneBehind,OneGenerationSolution			0	5	0	1	0	0	0		photo	https://pbs.twimg.com/media/Fhrnf6SXkAUI7-7.jpg		FALSE		494960002	An Cosán	an_cosan	Tallaght, Dublin & Nationwide		Committed to eradicating poverty through education. The largest community educator in Ireland creating learning, leadership and enterprise pathways. RCN no.8659	http://www.ancosan.ie	3577	1762	49	3025	4234	FALSE	FALSE	FALSE	2012-02-17 12:58:09
1592259327049756672	https://twitter.com/an_cosan/status/1592259327049756672	2022-11-14 20:53:00	Tweet	Community educators! Are you interested in empowering your digital skills? Join us online for a #DigitalFirstDay meetup on 16/11 and find out how our #DigitalInclusion team can help you take your Digital First Step. Register here &gt;&gt; https://t.co/8fKUktIsN2 https://t.co/zl3hSQwEIJ		262	Twitter Web App	https://mobile.twitter.com	12	23	0	0	en	FALSE			DigitalFirstDay,DigitalInclusion			0	2	1	1	0	0	0	http://bit.ly/3TDJDYN	photo	https://pbs.twimg.com/media/FhjWnXAXkAIag7B.jpg		FALSE		494960002	An Cosán	an_cosan	Tallaght, Dublin & Nationwide		Committed to eradicating poverty through education. The largest community educator in Ireland creating learning, leadership and enterprise pathways. RCN no.8659	http://www.ancosan.ie	3577	1762	49	3025	4234	FALSE	FALSE	FALSE	2012-02-17 12:58:09
1589991341542756356	https://twitter.com/an_cosan/status/1589991341542756356	2022-11-08 14:40:51	Quote	Great planning session today for next week's #DigitalFirst Day! We're looking forward to hosting an online #DigitalInclusion workshop for #community educators on 16th November. Details coming soon! #GetYourselfOnline #DigitalFirstCommunities #DigitalSteppingStones #DigitalSkills		280	Twitter Web App	https://mobile.twitter.com	1	2	0	0	en				DigitalFirst,DigitalInclusion,community,GetYourselfOnline,DigitalFirstCommunities,DigitalSteppingStones,DigitalSkills			0	7	0	0	0	0	0					FALSE		494960002	An Cosán	an_cosan	Tallaght, Dublin & Nationwide		Committed to eradicating poverty through education. The largest community educator in Ireland creating learning, leadership and enterprise pathways. RCN no.8659	http://www.ancosan.ie	3577	1762	49	3025	4234	FALSE	FALSE	FALSE	2012-02-17 12:58:09
1592635763728207875	https://twitter.com/lee_aneta/status/1592635763728207875	2022-11-15 21:48:50	Tweet	So proud #connect99 an #acp outreach campaign has launched in #birmingham #digitalinclusion #digitalequity https://t.co/vn0BQwMuaJ		130	LinkedIn	http://www.linkedin.com/	0	0	0	0	en	FALSE			connect99,acp,birmingham,digitalinclusion,digitalequity			0	5	1	0	0	0	0	https://lnkd.in/gJjeYAdx				FALSE		3644331335	Aneta Thomas Lee	lee_aneta	Stockbridge, GA		#DigitalInclusion Specialist, Social Entrepreneur, Non-Profit Program Coordinator, Writer, Civic Engagement Agent	http://www.anetauplifts.com	237	495	33	1963	1703	FALSE	FALSE	FALSE	2015-09-13 17:30:53
1587141168403472394	https://twitter.com/lee_aneta/status/1587141168403472394	2022-10-31 17:55:16	Tweet	This is #digitalinclusion at it's best! #digitalequitynow https://t.co/TJUXewOWGf		81	LinkedIn	http://www.linkedin.com/	0	1	0	0	en	FALSE			digitalinclusion,digitalequitynow			0	2	1	0	0	0	0	https://lnkd.in/de79g8KD				FALSE		3644331335	Aneta Thomas Lee	lee_aneta	Stockbridge, GA		#DigitalInclusion Specialist, Social Entrepreneur, Non-Profit Program Coordinator, Writer, Civic Engagement Agent	http://www.anetauplifts.com	237	495	33	1963	1703	FALSE	FALSE	FALSE	2015-09-13 17:30:53
1585969498137370624	https://twitter.com/OneKelenke/status/1585969498137370624	2022-10-28 12:19:28	Tweet	For God &amp; Country! Join me to celebrate this win. Digital Influencer of the Year - 12th Ghana Information Technology and Telecom Awards. Thanks to all who make use of the knowledge I share on Digital Transformation #digitaltransformation #digitalinclusion #digitaladoption https://t.co/iKlQLZPd1w		280	Twitter for Android	http://twitter.com/download/android	0	0	0	0	en	FALSE			digitaltransformation,digitalinclusion,digitaladoption			0	3	0	1	0	0	0		photo	https://pbs.twimg.com/media/FgJ-1jtXoAAse9x.jpg		FALSE		267094028	Offei Lartey 🕶️	OneKelenke	Accra		Digital Transformation (Products, Brand & Communication) Actor @ Roverman Productions Model @ Radiance Models Volunteer @ TechAbility Photographer @ SOP	http://www.aoltechnologies.com.gh	299	126	3	6844	1228	FALSE	FALSE	FALSE	2011-03-16 09:43:20
1592185774761340929	https://twitter.com/AgeUKKandC/status/1592185774761340929	2022-11-14 16:00:44	Tweet	Age UK Kensington and Chelsea will be at #Winterwellbeing Markets at Henry Dickens Court Community Centre, 104 St Ann's Rd, London W11 4DH. Please come and say hello. @rbkc #digitalinclusion #informationandadvice https://t.co/QKye6amM0H	Attempting others to improve and join	212	Buffer	https://buffer.com	0	1	0	0	en	FALSE		RBKC	Winterwellbeing,digitalinclusion,informationandadvice			1	3	0	1	0	0	0		photo	https://pbs.twimg.com/media/FhiUhi2XgAgUaYM.jpg		FALSE		270346280	Age UK K&C	AgeUKKandC	Kensington and Chelsea, London		We're an independent local charity doing all we can to help Kensington & Chelsea's older residents to #lovelaterlife	http://www.aukc.org.uk	2176	1139	55	1877	2645	FALSE	FALSE	FALSE	2011-03-22 13:04:24
1589626012564074499	https://twitter.com/bancaditalia/status/1589626012564074499	2022-11-07 14:29:09	Tweet	Today Alessandra #Perrazzelli VDG #Bankitalia spoke about #DigitalInclusion and #FinancialEducation at the Global Social Business Summit in #Torino @grameencl @Yunus_Centre #GSBS22 #GlobalSocialBusinessSummit https://t.co/RPteGSBh7r		209	Twitter Web App	https://mobile.twitter.com	1	1	0	0	en	FALSE		grameencl,Yunus_Centre	Perrazzelli,Bankitalia,DigitalInclusion,FinancialEducation,Torino,GSBS22,GlobalSocialBusinessSummit			2	7	0	1	0	0	0		photo	https://pbs.twimg.com/media/Fg98P-1XEAEkLXl.jpg		FALSE		781801333313662976	Banca d'Italia	bancaditalia			Profilo ufficiale della banca centrale italiana - The official account of Italy’s central bank. Social media policy: https://t.co/rfrwKSRlUv	http://www.bancaditalia.it	20357	170	346	612	8289	TRUE	FALSE	FALSE	2016-09-30 10:22:17
1587730988314001409	https://twitter.com/BARCALeeds/status/1587730988314001409	2022-11-02 08:59:00	Quote	Great #Digital #Support on offer from Chris @mhuleeds in collaboration with @ArmleyHH 👇 #DigitalInclusion #Leeds @100DigitalLeeds		131	Twitter Web App	https://mobile.twitter.com	3	5	1	0	en			mhuleeds,ArmleyHH,100DigitalLeeds	Digital,Support,DigitalInclusion,Leeds	👇		3	4	0	0	1	0	0					FALSE		339104198	BARCA-Leeds	BARCALeeds	Leeds, England		BARCA-Leeds is an innovative multi-purpose charity in Leeds. We deliver transformational services to adults, children, young people & families.	http://www.barca-leeds.org	5719	2527	79	7311	12419	TRUE	FALSE	FALSE	2011-07-20 16:02:45
1588486416866185217	https://twitter.com/bay_medical/status/1588486416866185217	2022-11-04 11:00:49	Tweet	A lack of digital skills and access can have a huge negative impact on a person’s life, leading to poorer health outcomes and a lower life expectancy, increased loneliness and social isolation, less access to jobs and education. https://t.co/F1sbhc5Bnm #digitalinclusion https://t.co/bZWCkd8Fcu		272	Hootsuite Inc.	https://www.hootsuite.com	0	0	0	0	en	FALSE			digitalinclusion			0	1	1	1	0	0	0	https://www.goodthingsfoundation.org/the-digital-divide/	photo	https://pbs.twimg.com/media/Fgtv-mKXwAAO27b.jpg		FALSE		1069646301917315072	Bay Medical Group	bay_medical	England, United Kingdom		Our professional team are here to deliver all your healthcare needs as well as providing specialist management of long-term conditions	http://www.baymedicalgroup.co.uk	509	97	1	136	253	FALSE	FALSE	FALSE	2018-12-03 17:35:26
1588486415976996866	https://twitter.com/BeckettHouseGP/status/1588486415976996866	2022-11-04 11:00:48	Tweet	A lack of digital skills and access can have a huge negative impact on a person’s life, leading to poorer health outcomes and a lower life expectancy, increased loneliness and social isolation, less access to jobs and education. https://t.co/C2recTuj1b #digitalinclusion https://t.co/sGcj1TsXQu		272	Hootsuite Inc.	https://www.hootsuite.com	0	1	0	0	en	FALSE			digitalinclusion			0	1	1	1	0	0	0	https://www.goodthingsfoundation.org/the-digital-divide/	photo	https://pbs.twimg.com/media/Fgtv-lMWIAEes0_.jpg		FALSE		876812142590259205	Beckett House GP Practice	BeckettHouseGP	Lambeth, London		We are a dedicated and friendly London GP Practice offering great care for you and your family. Urgent on the day appointments and online services available.	http://www.becketthousepractice.nhs.uk	136	137	2	184	439	FALSE	FALSE	FALSE	2017-06-19 14:41:19
1593182463714799616	https://twitter.com/bookinglab/status/1593182463714799616	2022-11-17 10:01:13	Reply	There's no setup required &amp; we can get you online in minutes. Just click the link below, fill in your details &amp; we'll do the rest 👇 https://t.co/65olVXgbBx #LocalGovDigital #DigitalInclusion #LocalGov		211	Twitter Web App	https://mobile.twitter.com	0	0	0	0	en	FALSE	bookinglab		LocalGovDigital,DigitalInclusion,LocalGov	👇		0	3	1	0	1	0	0	https://bit.ly/3s2cz18				FALSE		1062419613194051584	bookinglab	bookinglab	Birmingham, UK		We help the public sector improve access to services with booking tech. Useful #LocalGovCamp links: https://t.co/SkzMmVYjkF 🏕️	http://www.bookinglab.co.uk	96	424	0	162	455	FALSE	FALSE	FALSE	2018-11-13 18:59:09
1589925004648812544	https://twitter.com/bookinglab/status/1589925004648812544	2022-11-08 10:17:15	Reply	So, we're offering this product as a FREE PILOT to any council/library based in the UK. There's no setup required &amp; we can get you online in minutes. Click the link below to get your free booking pilot 👇 https://t.co/65olVXgbBx #LocalGovDigital #DigitalInclusion		270	Twitter Web App	https://mobile.twitter.com	1	0	0	0	en	FALSE	bookinglab		LocalGovDigital,DigitalInclusion	👇		0	2	1	0	1	0	0	https://bit.ly/3s2cz18				FALSE		1062419613194051584	bookinglab	bookinglab	Birmingham, UK		We help the public sector improve access to services with booking tech. Useful #LocalGovCamp links: https://t.co/SkzMmVYjkF 🏕️	http://www.bookinglab.co.uk	96	424	0	162	455	FALSE	FALSE	FALSE	2018-11-13 18:59:09
1587825336661704704	https://twitter.com/bookinglab/status/1587825336661704704	2022-11-02 15:13:55	Reply	There's no setup required &amp; we can get you online in minutes. Simply click the link below, fill in your details &amp; we'll send over your booking system 👇 https://t.co/65olVXfDLZ #LocalGovDigital #DigitalInclusion		222	Twitter Web App	https://mobile.twitter.com	0	0	0	0	en	FALSE	bookinglab		LocalGovDigital,DigitalInclusion	👇		0	2	1	0	1	0	0	https://bit.ly/3s2cz18				FALSE		1062419613194051584	bookinglab	bookinglab	Birmingham, UK		We help the public sector improve access to services with booking tech. Useful #LocalGovCamp links: https://t.co/SkzMmVYjkF 🏕️	http://www.bookinglab.co.uk	96	424	0	162	455	FALSE	FALSE	FALSE	2018-11-13 18:59:09
1590092672228032513	https://twitter.com/UNBBCom/status/1590092672228032513	2022-11-08 21:23:30	Tweet	What can be done to accelerate #DigitalInclusion for women across low- and middle-income countries? This @GSMA report contains actionable recommendations for policymakers across 4 action areas identified by the @UNBBCom https://t.co/tLnDOnEvJP		247	Twitter Web App	https://mobile.twitter.com	6	10	0	0	en	FALSE		GSMA,UNBBCom	DigitalInclusion			2	1	1	0	0	0	0	https://www.gsma.com/mobilefordevelopment/resources/policy-considerations-to-accelerate-digital-inclusion-for-women-in-low-and-middle-income-countries/				FALSE		769965025	Broadband Commission	UNBBCom	Geneva, Switzerland		Expanding broadband access for sustainable development. #ICT4SDG	http://www.broadbandcommission.org	9124	513	150	6144	3514	TRUE	FALSE	FALSE	2012-08-20 18:07:31
1594606234623164416	https://twitter.com/arlenemcd27/status/1594606234623164416	2022-11-21 08:18:47	Tweet	Steve Orr opens the launch of #WiredUp by @CFNIreland. The report explores the levels of #digitalskills and #inclusion in the voluntary, community and social enterprise sector in NI. If you are interested in reading the report, get in touch. #VCSE #communities #digitalinclusion https://t.co/oEfzkimQAZ		278	Twitter for iPhone	http://twitter.com/download/iphone	0	9	0	4	en	FALSE		CFNIreland	WiredUp,digitalskills,inclusion,VCSE,communities,digitalinclusion			1	6	0	1	0	0	0		photo	https://pbs.twimg.com/media/FiEtzVRX0AAaOxK.jpg		FALSE		607305258	Arlene O'Connor	arlenemcd27	Belfast via Derry		MD and founder, @Brown_OConnor Communications. Politics, PR, Engagement, Crisis Comms, LLB, LLM. https://t.co/b51V8NQaug, Fellow CIPR @CIPR_Global	http://www.brownoconnor.com	4021	3697	35	19294	18271	FALSE	FALSE	FALSE	2012-06-13 13:44:07
1594618225500856320	https://twitter.com/arlenemcd27/status/1594618225500856320	2022-11-21 09:06:26	Reply	CEO @CFNIreland Roisin Wood closes proceedings this morning. Focus is ‘what do we DO next?’. We need public and private sectors to work hand in hand with the #VCSE sector to build digital capacity and empower the sector. #WiredUp #digitalinclusion https://t.co/weBC5858UE		247	Twitter for iPhone	http://twitter.com/download/iphone	1	2	0	1	en	FALSE	arlenemcd27	CFNIreland	VCSE,WiredUp,digitalinclusion			1	3	0	1	0	0	0		photo	https://pbs.twimg.com/media/FiE4mF2XwAI87JG.jpg		FALSE		607305258	Arlene O'Connor	arlenemcd27	Belfast via Derry		MD and founder, @Brown_OConnor Communications. Politics, PR, Engagement, Crisis Comms, LLB, LLM. https://t.co/b51V8NQaug, Fellow CIPR @CIPR_Global	http://www.brownoconnor.com	4021	3697	35	19294	18271	FALSE	FALSE	FALSE	2012-06-13 13:44:07
1592516240521990145	https://twitter.com/Brucekushnick/status/1592516240521990145	2022-11-15 13:53:53	Tweet	Treasure Chest of Billions to Solve the Digital Divide for Cities, Counties and States: Dear LA County #Digitalinclusion @EFF @LegalHackers @drron @ISOC_Community @latimes @digitalinclusi4 #municipal https://t.co/K0bFY8ZWnN		227	Twitter Web App	https://mobile.twitter.com	0	1	0	0	en	FALSE		EFF,LegalHackers,drron,ISOC_Community,latimes,digitalinclusi4	Digitalinclusion,municipal			6	2	1	0	0	0	0	https://link.medium.com/YYu05zdLWub				FALSE		28278113	Bruce Kushnick	Brucekushnick	Brooklyn, NY		Telecom analyst for 40 years, and I write music and have been playing the piano for 65 years. https://t.co/Jut9pFkTTn	http://www.brucekushnick.org	779	1358	26	3	1340	FALSE	FALSE	FALSE	2009-04-02 04:03:51
1595100403594657792	https://twitter.com/businessinfocus/status/1595100403594657792	2022-11-22 17:02:26	Reply	#Mircrobusiness #DigitalSupport #Digitalinclusion		49	Twitter Web App	https://mobile.twitter.com	0	0	0	0	qht		businessinfocus		Mircrobusiness,DigitalSupport,Digitalinclusion			0	3	0	0	0	0	0					FALSE		488461928	Business in Focus	businessinfocus	South Wales, UK		We are dedicated to creating business growth in Wales, from one-to-one business advice to delivery of national contracts. T: 01656 868545	http://www.businessinfocus.co.uk	4056	1230	73	6172	14223	FALSE	FALSE	FALSE	2012-02-10 13:43:58
1595718995092844544	https://twitter.com/CambridgeOnline/status/1595718995092844544	2022-11-24 10:00:30	Tweet	We will be opening the our main learning hub at the Hester Adrian Centre as a warm space from the 1st December. Come in between 10 and 12 every Thursday for a hot drink and for help with getting online. Our wonderful team are there to help! #cambridge #getonline #digitalinclusion https://t.co/6Efh9a8dMt		280	Canva	https://www.canva.com	7	9	0	0	en	FALSE			cambridge,getonline,digitalinclusion			0	3	0	1	0	0	0		photo	https://pbs.twimg.com/media/FiUh95JWAAEqbA4.jpg		FALSE		43306779	Cambridge Online #NeverMoreNeeded	CambridgeOnline	Cambridge, UK		Digital Inclusion charity - helping to make the digital world simple, friendly and fun for all. Donations: https://t.co/KByYPNVyU0	http://www.cambridgeonline.org.uk	1786	1655	48	4911	4028	FALSE	FALSE	FALSE	2009-05-29 10:18:49
1595626912738869248	https://twitter.com/CapgeminiEngIN/status/1595626912738869248	2022-11-24 03:54:35	Reply	Anurag Pratap, VP and Head of CSR, India, Capgemini, won the ‘Sustainability Leader of the Year ’22, conferred by the United Nations Global Compact and Shikhar. We are truly grateful for this recognition. #DigitalInclusion #GetTheFutureYouWant #CSR https://t.co/UuNjwccHHf		250	Twitter Web App	https://mobile.twitter.com	0	2	0	0	en	FALSE	CapgeminiEngIN		DigitalInclusion,GetTheFutureYouWant,CSR			0	3	0	2	0	0	0		photo	https://pbs.twimg.com/media/FiTNanKVUAAP3ga.jpg		FALSE		2256423127	Capgemini Engineering India	CapgeminiEngIN	Bengaluru, India		Altran is now @CapgeminiEng, the leader in engineering and R&D services. We unleash R&D's potential.	http://www.capgemini-engineering.com	810	80	5	249	1181	FALSE	FALSE	FALSE	2013-12-21 12:34:53
1590645543415562246	https://twitter.com/CapgeminiEngIN/status/1590645543415562246	2022-11-10 10:00:24	Tweet	In Impact Together Month, we organized various volunteering activities and contributed to our communities. We are proud to share that over 300 Capgemini volunteers, 500 external beneficiaries actively participated in creating a significant impact in society. #DigitalInclusion https://t.co/PQSAwT9qHL		277	Hootsuite Inc.	https://www.hootsuite.com	0	5	0	0	en	FALSE			DigitalInclusion			0	1	0	4	0	0	0		photo	https://pbs.twimg.com/media/FhMbsTLWQAAUtvh.jpg		FALSE		2256423127	Capgemini Engineering India	CapgeminiEngIN	Bengaluru, India		Altran is now @CapgeminiEng, the leader in engineering and R&D services. We unleash R&D's potential.	http://www.capgemini-engineering.com	810	80	5	249	1181	FALSE	FALSE	FALSE	2013-12-21 12:34:53
1584877543982858240	https://twitter.com/CapgeminiEngIN/status/1584877543982858240	2022-10-25 12:00:26	Tweet	Read this amazing article📰 wherein Shobha Meera, Chief CSR Officer - India, Capgemini, shares her views on how technology is an opportunity for all and people should never be confined in work and life by lack of digital skills. Read: https://t.co/eqaZsIQUJ8 #DigitalInclusion https://t.co/fewx4cGV1Q		275	Hootsuite Inc.	https://www.hootsuite.com	0	4	0	0	en	FALSE			DigitalInclusion	📰		0	1	1	1	1	0	0	https://bit.ly/3VNnVE8	photo	https://pbs.twimg.com/media/Ff6dumjXoAAct6Z.png		FALSE		2256423127	Capgemini Engineering India	CapgeminiEngIN	Bengaluru, India		Altran is now @CapgeminiEng, the leader in engineering and R&D services. We unleash R&D's potential.	http://www.capgemini-engineering.com	810	80	5	249	1181	FALSE	FALSE	FALSE	2013-12-21 12:34:53
1587006965514997761	https://twitter.com/CSVACTION/status/1587006965514997761	2022-10-31 09:02:00	Tweet	Are you Tech Savvy? Technology can help people to gain their independence by allowing them to shop or bank online. @SurreyCoalition are recruiting "Tech Angels" as part of their #digitalinclusion service providing IT devices &amp; training for all. https://t.co/QjaQBMz4T4 https://t.co/qwjtFX95PV		276	Twitter Web App	https://mobile.twitter.com	5	3	0	0	en	FALSE		SurreyCoalition	digitalinclusion			1	1	1	1	0	0	0	https://tinyurl.com/4u4zd63t	photo	https://pbs.twimg.com/media/Ff-9VZXXgAAsJAO.jpg		FALSE		2645237869	Central Surrey Voluntary Action	CSVACTION	Mole Valley. Epsom & Elmbridge		Supporting the Voluntary Sector in Elmbridge, Epsom & Ewell and Mole Valley	http://www.centralsurreyvoluntaryaction.co.uk	2102	1307	95	5140	9188	FALSE	FALSE	FALSE	2014-07-14 11:26:00
1596071218935123969	https://twitter.com/CEOEastAfrica/status/1596071218935123969	2022-11-25 09:20:06	Tweet	#digitalinclusion #financialinclusion #womenempowerment Have you heard about the Digital and Financial Inclusion Summit or the Digital Impact Awards Africa or the @HiPipoAwards; now read about @KawooyaInnocent, the brains behind it all https://t.co/RgLIHjKuj9		262	Twitter Web App	https://mobile.twitter.com	8	13	0	4	en	FALSE		HiPipoAwards,KawooyaInnocent	digitalinclusion,financialinclusion,womenempowerment			2	3	1	0	0	0	0	https://www.ceo.co.ug/meet-innocent-kawooya-a-ugandan-youth-behind-digital-and-financial-inclusion-music-arts-and-women-empowerment/				FALSE		744707214	CEO East Africa Magazine	CEOEastAfrica	Uganda		THOUGHT LEADERS: CEO East Africa Magazine (https://t.co/fDnKLAYdx3) is the No.1 source of the most influential and impactful business news about Uganda.	http://www.ceo.co.ug	7880	727	34	2113	12621	FALSE	FALSE	FALSE	2012-08-08 07:51:52
1595346508207263744	https://twitter.com/CEPIS_Europe/status/1595346508207263744	2022-11-23 09:20:22	Tweet	.@BonefeldCecilia introduces the #women4it event urging EU to embed #digitalinclusion of women in education, making sure that we connect efforts and investments across sectors to ensure progress @DIGITALEUROPE @DiversITCharter https://t.co/T3DCKztnOG		226	Twitter for iPhone	http://twitter.com/download/iphone	0	1	0	0	en	FALSE		BonefeldCecilia,DIGITALEUROPE,DiversITCharter	women4it,digitalinclusion			3	2	0	1	0	0	0		animated_gif	https://video.twimg.com/tweet_video/FiPPL4TXwAARv0t.mp4		FALSE		165705245	CEPIS	CEPIS_Europe	Brussels		CEPIS is a non-profit organisation dedicated to development of information society and knowledge-based economy in Europe.	http://www.cepis.org	1481	872	119	897	2528	FALSE	FALSE	FALSE	2010-07-12 09:28:38
1585645678403129345	https://twitter.com/CEPIS_Europe/status/1585645678403129345	2022-10-27 14:52:44	Tweet	Great that #inclusion is so central to the work of #DigiskillsBelgium! #DSJCCommunity #digitalskills #womenintech #digitalinclusion Hearing a lot of inspiring things from @TLescrauwaet at @NatCoalitionIRL's autumn meeting https://t.co/GMUwwCwS48		221	Twitter Web App	https://mobile.twitter.com	0	0	0	0	en	FALSE		TLescrauwaet,NatCoalitionIRL	inclusion,DigiskillsBelgium,DSJCCommunity,digitalskills,womenintech,digitalinclusion			2	6	0	1	0	0	0		photo	https://pbs.twimg.com/media/FgFXnJ0acAEAp4g.jpg		FALSE		165705245	CEPIS	CEPIS_Europe	Brussels		CEPIS is a non-profit organisation dedicated to development of information society and knowledge-based economy in Europe.	http://www.cepis.org	1481	872	119	897	2528	FALSE	FALSE	FALSE	2010-07-12 09:28:38
1595119459517501440	https://twitter.com/CharterGlobalCG/status/1595119459517501440	2022-11-22 18:18:09	Tweet	Want to join us in making a difference? #Digitalinclusion promotes equity in education! @CharterGlobalCG will be matching 1:1 up to $2500 in donations raised in this drive to benefit @inspireduATL. Click here https://t.co/dD1b93Y7Ig to donate!		245	Twitter Web App	https://mobile.twitter.com	0	0	0	0	en	FALSE		CharterGlobalCG,inspireduATL	Digitalinclusion			2	1	1	0	0	0	0	https://gofund.me/ef1536d8				FALSE		1964063616	Charter Global	CharterGlobalCG	Atlanta, GA		Your vision. Our expertise. A personal approach to developing world-class technology solutions. We make IT easy.	http://www.charterglobal.com/	392	908	19	67	899	FALSE	FALSE	FALSE	2013-10-16 05:59:57
1590637388102918145	https://twitter.com/citiesabc_/status/1590637388102918145	2022-11-10 09:28:00	Tweet	Video: #Disability And #DigitalInclusion by @dinisguarda https://t.co/MtNljeXBdj CC: @YuHelenYu @floriansemle @sallyeaves @RichPSterling @alainfalys @Level39CW		161	Sprout Social	https://sproutsocial.com	5	8	0	0	en	FALSE		dinisguarda,YuHelenYu,floriansemle,sallyeaves,RichPSterling,AlainFalys,Level39CW	Disability,DigitalInclusion			7	2	1	0	0	0	0	https://bit.ly/3wCEGqF				FALSE		1202929546275753984	citiesabc	citiesabc_			index reinvent rank #cities #citizens #sustainability #digitaltransformation #4IR #smartcities #AI #blockchain #healthcare #NFTplatform	http://www.citiesabc.com	36648	224	5	5056	4792	FALSE	FALSE	FALSE	2019-12-06 12:35:35
1588117979337789441	https://twitter.com/CitizensOnline1/status/1588117979337789441	2022-11-03 10:36:46	Quote	Great to see the #ConsumerDigitalIndex and #EssentialDigitalSkills for 2022 report launched by @LBGplc - essential reading for anyone interested in #digital #DigitalInclusion #DigitalSkills		189	Twitter Web App	https://mobile.twitter.com	2	5	0	0	en			LBGplc	ConsumerDigitalIndex,EssentialDigitalSkills,digital,DigitalInclusion,DigitalSkills			1	5	0	0	0	0	0					FALSE		415588776	Citizens Online	CitizensOnline1	United Kingdom		We help organisations ensure the switch to online doesn’t exclude people. We support people with #DigitalSkills We’re passionate about #DigitalInclusion	http://www.citizensonline.org.uk	2927	2332	117	5265	6003	FALSE	FALSE	FALSE	2011-11-18 14:54:16
1589989599992242176	https://twitter.com/CitizensOnline1/status/1589989599992242176	2022-11-08 14:33:55	Tweet	Are you an experienced researcher looking for a job where you can make a real difference to the lives of the people dealing with digital exclusion? Job posting: Research and Evaluation Officer https://t.co/bHHovD7xkf #evaluation #research #DigitalInclusion #Digital #jobsearch https://t.co/jtJCsuIGAX		279	Canva	https://www.canva.com	2	2	2	0	en	FALSE			evaluation,research,DigitalInclusion,Digital,jobsearch			0	5	1	1	0	0	0	https://citizensonline.org.uk/get-involved/jobs/	photo	https://pbs.twimg.com/media/FhDHHXnXwAI2s8A.jpg		FALSE		415588776	Citizens Online	CitizensOnline1	United Kingdom		We help organisations ensure the switch to online doesn’t exclude people. We support people with #DigitalSkills We’re passionate about #DigitalInclusion	http://www.citizensonline.org.uk	2927	2332	117	5265	6003	FALSE	FALSE	FALSE	2011-11-18 14:54:16
1585659978567733248	https://twitter.com/ClaudeLopez_/status/1585659978567733248	2022-10-27 15:49:33	Quote	#DigitalDivide #digitalinclusion #digitalequity #countydata #MilkenInstitute		76	Twitter Web App	https://mobile.twitter.com	0	4	0	0	qht				DigitalDivide,digitalinclusion,digitalequity,countydata,MilkenInstitute			0	5	0	0	0	0	0					FALSE		1540293336	Claude Lopez	ClaudeLopez_	Santa Monica, California		Data-driven economist | Martial artist | Head of research in a think-tank | Ex central banker/professor. Views are my own. She/her.	http://www.claudelopez.com	216	709	10	1093	372	FALSE	FALSE	FALSE	2013-06-23 06:53:35
1594534107966734336	https://twitter.com/codingforall_in/status/1594534107966734336	2022-11-21 03:32:11	Reply	trust(small group sizes with 1:5 mentor to students ratio), voice and choice(safe to express and space to explore), relevant content, movement and enough time that enables rich learning experience. #play #experientiallearning #digitalinclusion		245	Twitter for Android	http://twitter.com/download/android	0	0	0	0	en		codingforall_in		play,experientiallearning,digitalinclusion			0	3	0	0	0	0	0					FALSE		1335297263858372609	Coding For All	codingforall_in	Hyderabad, India		At Coding For All, we’re working everyday to provide digital literacy and coding skills to those 425 million children who do not have access to computer.	http://www.codingforall.in	60	2	0	5	76	FALSE	FALSE	FALSE	2020-12-05 18:57:51
1588764011566620672	https://twitter.com/codingforall_in/status/1588764011566620672	2022-11-05 05:23:52	Reply	DM us or write to us at info@codingforall.in #bridgethedigitaldivide #digitalinclusion		86	Twitter Web App	https://mobile.twitter.com	0	0	0	0	en		codingforall_in		bridgethedigitaldivide,digitalinclusion			0	2	0	0	0	0	0					FALSE		1335297263858372609	Coding For All	codingforall_in	Hyderabad, India		At Coding For All, we’re working everyday to provide digital literacy and coding skills to those 425 million children who do not have access to computer.	http://www.codingforall.in	60	2	0	5	76	FALSE	FALSE	FALSE	2020-12-05 18:57:51
1585957050466508802	https://twitter.com/CollEnc/status/1585957050466508802	2022-10-28 11:30:01	Tweet	📣WE ARE RECRUITING📣 We’re seeking trustees with expertise in research, communications, digital strategy &amp; digital inclusion If this sounds like you, click the link to learn more: https://t.co/SU7anhGj7D #Trustee #research #communications #digitalstrategy #digitalinclusion https://t.co/nay3LzNo9j		280	Twitter Web App	https://mobile.twitter.com	1	0	0	0	en	FALSE			Trustee,research,communications,digitalstrategy,digitalinclusion	📣,📣		0	5	1	1	2	0	0	https://collective-encounters.org.uk/become-a-collective-encounters-trustee/	photo	https://pbs.twimg.com/media/Ff130zDWAAEqsCo.jpg	Yellow background with black text that reads: Become a Trustee at Collective Encounters	FALSE		128332399	Collective Encounters	CollEnc	Liverpool, England		Collective Encounters produces theatre for social change that excites, entertains and stimulates debate.	http://www.collective-encounters.org.uk	4211	3824	64	2910	7694	FALSE	FALSE	FALSE	2010-03-31 20:30:59
1595054902228688898	https://twitter.com/commtechnetwork/status/1595054902228688898	2022-11-22 14:01:38	Tweet	Read the latest stories from Community Tech Network in our October Newsletter! https://t.co/2lePXdmOE4 #digitalinclusion #digitalequity #bridgingthedigitaldivide		162	Hootsuite Inc.	https://www.hootsuite.com	0	0	0	0	en	FALSE			digitalinclusion,digitalequity,bridgingthedigitaldivide			0	3	1	0	0	0	0	http://ow.ly/2EGK50LJ8WV				FALSE		28514948	Community Tech Network (CTN)	commtechnetwork	Austin and San Francisco		CTN transforms lives through teaching digital literacy. We believe that access to the Internet is a human right for digital equity in this world. #SID2022	http://www.communitytechnetwork.org	2257	8420	93	2812	2656	TRUE	FALSE	FALSE	2009-04-03 06:06:36
1585340533777498119	https://twitter.com/commtechnetwork/status/1585340533777498119	2022-10-26 18:40:12	Tweet	Are you interested in learning how to improve #DigitalAccess and #DigitalInclusion for people with disabilities? Click here to watch a panel discussion with experts from Penn and Harvard or to read a summary of the meeting: https://t.co/oxzedD0vc7 #Diversity #Equity #Inclusion		277	Hootsuite Inc.	https://www.hootsuite.com	2	10	0	0	en	FALSE			DigitalAccess,DigitalInclusion,Diversity,Equity,Inclusion			0	5	1	0	0	0	0	https://penntoday.upenn.edu/news/how-improve-accessibility-and-digital-inclusion				FALSE		28514948	Community Tech Network (CTN)	commtechnetwork	Austin and San Francisco		CTN transforms lives through teaching digital literacy. We believe that access to the Internet is a human right for digital equity in this world. #SID2022	http://www.communitytechnetwork.org	2257	8420	93	2812	2656	TRUE	FALSE	FALSE	2009-04-03 06:06:36
1597591653761835011	https://twitter.com/ComputerCORE/status/1597591653761835011	2022-11-29 14:01:46	Reply	$20,000 so that, together, we can build on the work we have already done in 2022. #DigitalInclusion #givingtuesday2022 #DigitalEquity #GivingTuesday https://t.co/5uF6eHhbzS		173	Twitter Web App	https://mobile.twitter.com	0	0	0	0	en	TRUE	ComputerCORE		DigitalInclusion,givingtuesday2022,DigitalEquity,GivingTuesday			0	4	1	0	0	0	0	https://www.givelocaltogether.org/HelpComputer-COREHelpOthers				FALSE		36412283	CORE	ComputerCORE	Alexadria, VA		Nonprofit teaching computer skills and job readiness to adults in Northern VA seeking better jobs and new careers.	http://www.computercore.org	590	509	21	130	2235	FALSE	FALSE	FALSE	2009-04-29 17:16:13
1593624866346991616	https://twitter.com/ComputerCORE/status/1593624866346991616	2022-11-18 15:19:10	Reply	of both laptop and desktop computers being used by our students and clients of all these organizations. https://t.co/u045ggMDe1... #digitaldivide #computerdonations #digitalequity #digitalinclusion #givingtuesday2022 #givingtuesday		233	Twitter Web App	https://mobile.twitter.com	1	2	0	0	en	TRUE	ComputerCORE		digitaldivide,computerdonations,digitalequity,digitalinclusion,givingtuesday2022,givingtuesday			0	6	1	0	0	0	0	https://www.givelocaltogether.org/HelpComputer				FALSE		36412283	CORE	ComputerCORE	Alexadria, VA		Nonprofit teaching computer skills and job readiness to adults in Northern VA seeking better jobs and new careers.	http://www.computercore.org	590	509	21	130	2235	FALSE	FALSE	FALSE	2009-04-29 17:16:13
1591446067739959297	https://twitter.com/ComputerReach/status/1591446067739959297	2022-11-12 15:01:24	Tweet	"Come 2023, #Pittsburgh will have something new in common with Boston, New York and San Antonio: a Women in Robotics group of its very own." https://t.co/UyHd42lZ6E via @Technical_ly #robotics #WomenInSTEM #digitalinclusion		226	Hootsuite Inc.	https://www.hootsuite.com	1	1	0	0	en	FALSE		Technical_ly	Pittsburgh,robotics,WomenInSTEM,digitalinclusion			1	4	1	0	0	0	0	http://ow.ly/A9QR50LyiFt				FALSE		534447170	Computer Reach	ComputerReach	1 DRV Dr, Pittsburgh, PA 15221		Computer Reach envisions a computer literate world where the benefits of technology are shared by all.	http://www.computerreach.org	505	1001	4	2022	2813	FALSE	FALSE	FALSE	2012-03-23 16:03:56
1586357661330702336	https://twitter.com/ComputerReach/status/1586357661330702336	2022-10-29 14:01:54	Tweet	Free #broadband for Pennsylvanians is great, but it's not nearly enough. Check out our Executive Director Dave Sevick's article in the @PittsburghPG to learn why: https://t.co/5b0up3GlVL #digitaldivide #internet #digitalequity #digitalinclusion		246	Hootsuite Inc.	https://www.hootsuite.com	1	1	0	0	en	FALSE		PittsburghPG	broadband,digitaldivide,internet,digitalequity,digitalinclusion			1	5	1	0	0	0	0	http://ow.ly/uG2B50JyJ3X				FALSE		534447170	Computer Reach	ComputerReach	1 DRV Dr, Pittsburgh, PA 15221		Computer Reach envisions a computer literate world where the benefits of technology are shared by all.	http://www.computerreach.org	505	1001	4	2022	2813	FALSE	FALSE	FALSE	2012-03-23 16:03:56
1592372415157665793	https://twitter.com/ComputerShiksh1/status/1592372415157665793	2022-11-15 04:22:23	Reply	in 725+ @ComputerShiksha enabled schools in 16 states ) You can also reach us at https://t.co/dMZnVQS2kd connect@computershiksha.org #DigitalLiteracy #Csr #Underprivilege #Children #socialsector #digitalskills #FutureReady #Csr #NonProfit #digitalinclusion #Schools https://t.co/pKEuYHzTge		271	Twitter for Android	http://twitter.com/download/android	1	1	0	0	en	FALSE	ComputerShiksh1	ComputerShiksha	DigitalLiteracy,Csr,Underprivilege,Children,socialsector,digitalskills,FutureReady,Csr,NonProfit,digitalinclusion,Schools			1	11	1	4	0	0	0	http://www.computershiksha.org	photo	https://pbs.twimg.com/media/Fhk-QpCakAAIO88.jpg		FALSE		1060438000256081920	Computer Shiksha	ComputerShiksh1	Gurgaon, India		Providing free computer literacy to children of under-served communities https://t.co/0C0cKgefk9… 🙏	http://www.computershiksha.org	89	129	1	1530	1801	FALSE	FALSE	FALSE	2018-11-08 07:44:56
1592853246263328768	https://twitter.com/ComputerShiksh1/status/1592853246263328768	2022-11-16 12:13:02	Reply	connect@computershiksha.org #DigitalLiteracy #Csr #Underprivilege #Children #socialsector #digitalskills #FutureReady #Csr #NonProfit #digitalinclusion #Schools #transformingindia #digitalindia #ComputerLab https://t.co/M8pUSPNcW7		209	Twitter for Android	http://twitter.com/download/android	1	2	0	0	en	FALSE	ComputerShiksh1		DigitalLiteracy,Csr,Underprivilege,Children,socialsector,digitalskills,FutureReady,Csr,NonProfit,digitalinclusion,Schools,transformingindia,digitalindia,ComputerLab			0	14	0	4	0	0	0		photo	https://pbs.twimg.com/media/FhrzktRaUAAKaIX.jpg		FALSE		1060438000256081920	Computer Shiksha	ComputerShiksh1	Gurgaon, India		Providing free computer literacy to children of under-served communities https://t.co/0C0cKgefk9… 🙏	http://www.computershiksha.org	89	129	1	1530	1801	FALSE	FALSE	FALSE	2018-11-08 07:44:56
1591451491688136704	https://twitter.com/ComputerShiksh1/status/1591451491688136704	2022-11-12 15:22:58	Reply	#CorporateSocialresponsibility #ComputerLiteracy #ComputerLab #Schools #donation #goodcause #LaptopCollection #TechAccess #csr #environment #Tech4good #NonProfit #CSR #digitalinclusion #digitalequity #SocialImpact #Training #DigitalLiteracy https://t.co/C9361ESqFr		241	Twitter for Android	http://twitter.com/download/android	0	2	0	0	qme	FALSE	ComputerShiksh1		CorporateSocialresponsibility,ComputerLiteracy,ComputerLab,Schools,donation,goodcause,LaptopCollection,TechAccess,csr,environment,Tech4good,NonProfit,CSR,digitalinclusion,digitalequity,SocialImpact,Training,DigitalLiteracy			0	18	0	4	0	0	0		photo	https://pbs.twimg.com/media/FhX4oTVaUAA6jD6.jpg		FALSE		1060438000256081920	Computer Shiksha	ComputerShiksh1	Gurgaon, India		Providing free computer literacy to children of under-served communities https://t.co/0C0cKgefk9… 🙏	http://www.computershiksha.org	89	129	1	1530	1801	FALSE	FALSE	FALSE	2018-11-08 07:44:56
1590291120030121985	https://twitter.com/ComputerShiksh1/status/1590291120030121985	2022-11-09 10:32:03	Reply	#DigitalLiteracy #Csr #Underprivilege #Children #socialsector #digitalskills #FutureReady #Csr #NonProfit #digitalinclusion #Schools #transformingindia #digitalindia #ComputerLab https://t.co/BHexsqtoC9		180	Twitter for Android	http://twitter.com/download/android	0	1	0	0	qme	FALSE	ComputerShiksh1		DigitalLiteracy,Csr,Underprivilege,Children,socialsector,digitalskills,FutureReady,Csr,NonProfit,digitalinclusion,Schools,transformingindia,digitalindia,ComputerLab			0	14	0	4	0	0	0		photo	https://pbs.twimg.com/media/FhHZSA2aEAA6wiL.jpg		FALSE		1060438000256081920	Computer Shiksha	ComputerShiksh1	Gurgaon, India		Providing free computer literacy to children of under-served communities https://t.co/0C0cKgefk9… 🙏	http://www.computershiksha.org	89	129	1	1530	1801	FALSE	FALSE	FALSE	2018-11-08 07:44:56
1589886148587192320	https://twitter.com/ComputerShiksh1/status/1589886148587192320	2022-11-08 07:42:51	Reply	#DigitalLiteracy #Csr #Underprivilege #Children #socialsector #digitalskills #FutureReady #Csr #NonProfit #digitalinclusion #Schools #transformingindia #digitalindia #ComputerLab https://t.co/ZFRI2DzPJ4		180	Twitter for Android	http://twitter.com/download/android	1	1	0	0	qme	FALSE	ComputerShiksh1		DigitalLiteracy,Csr,Underprivilege,Children,socialsector,digitalskills,FutureReady,Csr,NonProfit,digitalinclusion,Schools,transformingindia,digitalindia,ComputerLab			0	14	0	4	0	0	0		photo	https://pbs.twimg.com/media/FhBo87OagAEuoQi.jpg		FALSE		1060438000256081920	Computer Shiksha	ComputerShiksh1	Gurgaon, India		Providing free computer literacy to children of under-served communities https://t.co/0C0cKgefk9… 🙏	http://www.computershiksha.org	89	129	1	1530	1801	FALSE	FALSE	FALSE	2018-11-08 07:44:56
1586264452412100609	https://twitter.com/ComputerShiksh1/status/1586264452412100609	2022-10-29 07:51:31	Reply	#digitaldivide #social #rights #CorporateSocialresponsibility #ComputerLiteracy #ComputerLab #Schools #donation #goodcause #LaptopCollection #TechAccess #csr #environment #Tech4good #NonProfit #CSR #digitalinclusion #digitalequity https://t.co/XnV9nxwg3T		231	Twitter for Android	http://twitter.com/download/android	1	4	0	0	qme	FALSE	ComputerShiksh1		digitaldivide,social,rights,CorporateSocialresponsibility,ComputerLiteracy,ComputerLab,Schools,donation,goodcause,LaptopCollection,TechAccess,csr,environment,Tech4good,NonProfit,CSR,digitalinclusion,digitalequity			0	18	0	4	0	0	0		photo	https://pbs.twimg.com/media/FgOLGaQaYAEQ0Bt.jpg		FALSE		1060438000256081920	Computer Shiksha	ComputerShiksh1	Gurgaon, India		Providing free computer literacy to children of under-served communities https://t.co/0C0cKgefk9… 🙏	http://www.computershiksha.org	89	129	1	1530	1801	FALSE	FALSE	FALSE	2018-11-08 07:44:56
1586002284722331649	https://twitter.com/CSIR/status/1586002284722331649	2022-10-28 14:29:45	Tweet	Today #TeamCSIR hosted "Accelerated Tech Support, Monitoring &amp; Evaluation for Rural TVWS Network Operators" in collab with FCDO, UNDP &amp; SEACOM. As the project is aligned with the NDP to grow #SMMEs it's planned to be rolled out in all 9 provinces. #jobcreation #digitalinclusion https://t.co/ewzE9AO74v		286	Twitter Web App	https://mobile.twitter.com	2	2	0	0	en	FALSE			TeamCSIR,SMMEs,jobcreation,digitalinclusion			0	4	0	1	0	0	0		photo	https://pbs.twimg.com/media/FgKbyExXgAExH9t.jpg		FALSE		133725292	CSIR 🇿🇦	CSIR	South Africa		Official Twitter account of the CSIR. 77 years of research, development and innovation in RSA. Follow us for news, events, media and more. RTs not endorsements.	http://www.csir.co.za	26965	532	189	5252	7842	FALSE	FALSE	FALSE	2010-04-16 13:34:36
1592903814461288448	https://twitter.com/Laura_Cwmpas/status/1592903814461288448	2022-11-16 15:33:58	Quote	Such a team effort to get this programme of work off the ground! This is really important #DigitalInclusion work in improving the skills and confidence of staff @BetsiCadwaladr		176	Twitter Web App	https://mobile.twitter.com	3	5	0	0	en			BetsiCadwaladr	DigitalInclusion			1	1	0	0	0	0	0					FALSE		897439812550103040	Laura Phillips	Laura_Cwmpas			Programme Manager for @DC_Wales at @Cwmpas_Coop She/Her	http://www.cwmpas.coop	584	495	9	2505	873	FALSE	FALSE	FALSE	2017-08-15 12:48:19
1595010064674267139	https://twitter.com/JonesDcw/status/1595010064674267139	2022-11-22 11:03:27	Reply	@BasitDCW and I have the pleasure of delivering digital inclusion training today to staff members of @DPIAcharity in Cardiff @DC_Wales #digitalinclusion		152	TweetDeck	https://about.twitter.com/products/tweetdeck	0	1	0	0	en		BasitDCW	BasitDCW,DPIAcharity,DC_Wales	digitalinclusion			3	1	0	0	0	0	0					FALSE		1148960352274649088	Lorraine Jones DCW	JonesDcw	Caerphilly, South Wales		Digital Inclusion Trainer, Digital Communities Wales @dc_wales @cwmpas_coop	http://www.cwmpas.coop	174	226	1	890	387	FALSE	FALSE	FALSE	2019-07-10 14:21:09
1594672085150076929	https://twitter.com/DEFindia/status/1594672085150076929	2022-11-21 12:40:27	Tweet	We are excited to be part of the @GDInclusion in bringing internet connectivity to the global majority with a focus on women and girls, rural, and marginalized population groups. Unreached doesn’t mean unreachable! #GDIP #DigitalInclusion https://t.co/4RQsTuExGy https://t.co/YfJ3gpSL3i		264	Twitter Web App	https://mobile.twitter.com	7	11	0	0	en	FALSE		GDInclusion	GDIP,DigitalInclusion			1	2	1	1	0	0	0	http://Globaldigitalinclusion.org	photo	https://pbs.twimg.com/media/FiFo6bcaEAIeePz.jpg		FALSE		123227807	DEFindia	DEFindia	New Delhi, South Asia		Empowering people at the edge of information through last mile connectivity, digital literacy and digital interventions.	http://www.defindia.org	6590	1383	172	3207	18882	TRUE	FALSE	FALSE	2010-03-15 12:06:00
1597247947812798465	https://twitter.com/digicoglobal/status/1597247947812798465	2022-11-28 15:16:00	Reply	DigiCo promotes a collective approach to tackling the digital divide in Europe. Our community of #digitalinclusion advocates gathered last Monday at our event launch and agreed on the urgent need for a multi-sectoral approach to reach sustainable employment pathways.		267	Twitter Web App	https://mobile.twitter.com	0	1	0	1	en		digicoglobal		digitalinclusion			0	1	0	0	0	0	0					FALSE		1434919435228303364	The Digital Collective (DigiCo)	digicoglobal	Brussels, Belgium		Join us on November 21st to discuss European digital inclusion challenges. Register here: https://t.co/bHbEPTFBKD	http://www.digico.global	45	143	0	61	55	FALSE	FALSE	FALSE	2021-09-06 16:40:44
1594646608041353218	https://twitter.com/digicoglobal/status/1594646608041353218	2022-11-21 10:59:13	Tweet	📢” #PoweringDigitalInclusion through a European collective” starts today at 15.00 hrs CET. 🤝 👥Don't miss our speakers from @EU_Commission, @etfeuropa, @ilo and @ioevoice. Follow it live on https://t.co/HNfzOw5MYc #digitalliteracy #digitalinclusion #Event #Brussels #Migrants https://t.co/fAKWgHlQRY		276	Twitter Web App	https://mobile.twitter.com	0	3	3	0	en	FALSE		EU_Commission,etfeuropa,ilo,ioevoice	PoweringDigitalInclusion,digitalliteracy,digitalinclusion,Event,Brussels,Migrants	📢,🤝,👥		4	6	1	1	3	0	0	https://digico.global/launch/#streaming	photo	https://pbs.twimg.com/media/FiFSGnwXkAAEQN4.jpg		FALSE		1434919435228303364	The Digital Collective (DigiCo)	digicoglobal	Brussels, Belgium		Join us on November 21st to discuss European digital inclusion challenges. Register here: https://t.co/bHbEPTFBKD	http://www.digico.global	45	143	0	61	55	FALSE	FALSE	FALSE	2021-09-06 16:40:44
1593584851730432001	https://twitter.com/digicoglobal/status/1593584851730432001	2022-11-18 12:40:10	Tweet	📢”#PoweringDigitalInclusion through a European collective” is getting close, and we hope to see you all on Monday 21st. at 15:00 hs CET. 🤝 🗓Check out the whole agenda: https://t.co/yglxYoT2xQ #digitalliteracy #digitalinclusion #Event #VirtualEvent #Brussels #migrants https://t.co/SsaHnIKMFn		267	Twitter Web App	https://mobile.twitter.com	1	1	1	0	en	FALSE			PoweringDigitalInclusion,digitalliteracy,digitalinclusion,Event,VirtualEvent,Brussels,migrants	📢,🤝		0	7	1	1	2	0	0	https://digico.global/launch/	photo	https://pbs.twimg.com/media/Fh2MLk4XEAAKhYy.jpg		FALSE		1434919435228303364	The Digital Collective (DigiCo)	digicoglobal	Brussels, Belgium		Join us on November 21st to discuss European digital inclusion challenges. Register here: https://t.co/bHbEPTFBKD	http://www.digico.global	45	143	0	61	55	FALSE	FALSE	FALSE	2021-09-06 16:40:44
1595449507109543937	https://twitter.com/digicoglobal/status/1595449507109543937	2022-11-23 16:09:39	Tweet	Did you miss “Powering Digital Inclusion through a European collective”? Don’t worry! You can watch our launch event here 👉 https://t.co/iu40ARiwcB #digitalliteracy #digitalinclusion #Event #VirtualEvent #Brussels #Migrants #Training #integration #Europe #digital #leaders https://t.co/NSj5tDCPBg		272	Twitter Web App	https://mobile.twitter.com	0	3	0	0	en	FALSE			digitalliteracy,digitalinclusion,Event,VirtualEvent,Brussels,Migrants,Training,integration,Europe,digital,leaders	👉		0	11	1	1	1	0	0	https://digico.global/powering-digital-inclusion-through-a-european-collective/	photo	https://pbs.twimg.com/media/FiQrxm9XkAAXdeF.jpg		FALSE		1434919435228303364	The Digital Collective (DigiCo)	digicoglobal	Brussels, Belgium		Join us on November 21st to discuss European digital inclusion challenges. Register here: https://t.co/bHbEPTFBKD	http://www.digico.global	45	143	0	61	55	FALSE	FALSE	FALSE	2021-09-06 16:40:44
1589973784353656832	https://twitter.com/digicoglobal/status/1589973784353656832	2022-11-08 13:31:05	Tweet	Didier Van der Meeren from Le Monde des Possibles is one of the pioneers of #digitalinclusion programs for migrants and third-country nationals in Belgium since 2002. He will share the complementarity of language #skills with #digitalupskilling. 🔗Agenda: https://t.co/yglxYpaDpo https://t.co/rUxdVY6sU3		279	Twitter Web App	https://mobile.twitter.com	0	1	0	0	en	FALSE			digitalinclusion,skills,digitalupskilling	🔗		0	3	1	1	1	0	0	https://digico.global/launch/	photo	https://pbs.twimg.com/media/FhCdOrbWAAA8_mU.jpg		FALSE		1434919435228303364	The Digital Collective (DigiCo)	digicoglobal	Brussels, Belgium		Join us on November 21st to discuss European digital inclusion challenges. Register here: https://t.co/bHbEPTFBKD	http://www.digico.global	45	143	0	61	55	FALSE	FALSE	FALSE	2021-09-06 16:40:44
1597235248877928448	https://twitter.com/DIGILOGIC_EU/status/1597235248877928448	2022-11-28 14:25:33	Tweet	Meet @DIGILOGIC_EU at @intgovforum! Talking about #digitalinnovationhubs to ensure #digitalinclusion to all, especially #youth, in #Africa. Follow us #November29th, #9am https://t.co/G9Worap4kg @VincenLorusso @AUC_PRIDA @ToyinDania @MaumoMubila @gizNIG_ECOWAS @IGFEthiopia2022 https://t.co/nPfZperyfH		279	Twitter Web App	https://mobile.twitter.com	0	3	0	0	en	FALSE		DIGILOGIC_EU,intgovforum,VincenLorusso,AUC_PRIDA,ToyinDania,MaumoMubila,gizNIG_ECOWAS,IGFEthiopia2022	digitalinnovationhubs,digitalinclusion,youth,Africa,November29th,9am			8	6	1	1	0	0	0	https://intgovforum.zoom.us/j/98117645110#success	photo	https://pbs.twimg.com/media/FiqE23_XgAYdA9W.jpg		FALSE		1339890602859782144	EU-Africa DIGILOGIC	DIGILOGIC_EU	Brussels		EU-Africa DIGILOGIC, an #H2020 project, boosts the cooperation between EU and African #DIHs to jointly develop smart logistic solutions.	http://www.digilogic.africa	680	481	5	352	1550	FALSE	FALSE	FALSE	2020-12-18 11:10:11
1597481917955600385	https://twitter.com/DIGILOGIC_EU/status/1597481917955600385	2022-11-29 06:45:43	Tweet	Right now taking place the session at @intgovforum! Discussing #digitalinnovationhubs to ensure #digitalinclusion to all, especially #youth, in #Africa. #Africa #DiH #AuEu #innovation #IGF2022 @VincenLorusso @gizNIG_ECOWAS @MaumoMubila @Toyin28 @AUC_PRIDA @IGFEthiopia2022 https://t.co/bIsyxSDOTj		276	Twitter Web App	https://mobile.twitter.com	0	2	1	0	en	FALSE		intgovforum,VincenLorusso,gizNIG_ECOWAS,MaumoMubila,Toyin28,AUC_PRIDA,IGFEthiopia2022	digitalinnovationhubs,digitalinclusion,youth,Africa,Africa,DiH,AuEu,innovation,IGF2022			7	9	0	2	0	0	0		photo	https://pbs.twimg.com/media/Fitkwc7WIAA5fKc.jpg		FALSE		1339890602859782144	EU-Africa DIGILOGIC	DIGILOGIC_EU	Brussels		EU-Africa DIGILOGIC, an #H2020 project, boosts the cooperation between EU and African #DIHs to jointly develop smart logistic solutions.	http://www.digilogic.africa	680	481	5	352	1550	FALSE	FALSE	FALSE	2020-12-18 11:10:11
1588244296678809601	https://twitter.com/DigiBTN_Hove/status/1588244296678809601	2022-11-03 18:58:43	Tweet	Great examples of how digital inclusion can be life changing; thanks to our wonderful partnership working with the PACE team #DigitalInclusion #Brighton #Hove @BrightonHoveCC https://t.co/wyF0cEzXUk		198	Twitter for iPhone	http://twitter.com/download/iphone	1	1	0	1	en	FALSE		BrightonHoveCC	DigitalInclusion,Brighton,Hove			1	3	1	0	0	0	0	https://www.citizensonline.org.uk/supporting-parents-into-work-and-online-learning/				FALSE		4870091931	DigitalBrightonHove	DigiBTN_Hove	Brighton and Hove, England		Cross-sector network tackling digital exclusion across the city. Run by @CitizensOnline1 in partnership with @brightonhoveCC #DigitalSkills #DigitalInclusion	http://www.digitalbrightonandhove.org.uk	1157	939	46	1548	3382	FALSE	FALSE	FALSE	2016-02-01 19:06:56
1585761016839041024	https://twitter.com/DigitalCO2e/status/1585761016839041024	2022-10-27 22:31:03	Tweet	It’s possible to harness #ArtificialIntelligence to create a more equitable future. To do so, #Al has to be ethical and work-centric. #sustainableIT #digitalJustice #ethicalAI #DigitalInclusion #Digital #DigitalEquity #DigitalTransformation https://t.co/AoEFAOS8r1		266	Twitter for iPhone	http://twitter.com/download/iphone	1	2	0	0	en	FALSE			ArtificialIntelligence,Al,sustainableIT,digitalJustice,ethicalAI,DigitalInclusion,Digital,DigitalEquity,DigitalTransformation			0	9	1	0	0	0	0	https://mitsloan.co/3Div0Ei				FALSE		1512248423457734663	Digital Emissions	DigitalCO2e	Boston, MA		Working towards a Sustainable + Digital Future by making digitalization better for the Planet & Humanity.#SustainableIT #DigitalJustice #DigitalCarbonFootprints	http://www.digitalemissions.org	724	50	1	40	154	FALSE	FALSE	FALSE	2022-04-08 01:58:34
1594009301194080262	https://twitter.com/colinbirchenall/status/1594009301194080262	2022-11-19 16:46:47	Tweet	This is a fantastic piece of work by UN-Habitat. Delighted to have played even a minor part in it. https://t.co/RvIo23HPOr #digitalrights #humanrights #digitalinclusion #privacy #ethics		185	Twitter for iPhone	http://twitter.com/download/iphone	0	0	0	0	en	FALSE			digitalrights,humanrights,digitalinclusion,privacy,ethics			0	5	1	0	0	0	0	https://unhabitat.org/sites/default/files/2022/11/digital_rights_guide_web_version_14112022.pdf				FALSE		8995822	Colin Birchenall	colinbirchenall	Glasgow, Scotland		Chief Digital Officer @GlasgowCC , Chief Technology Officer @DigitalOfficeLG & Volunteer @theIET #DigitalEngineer. Mancunian dad of two small Glaswegians 🐝	http://www.digitaloffice.scot	2832	2381	106	5605	4013	FALSE	FALSE	FALSE	2007-09-20 13:26:51
1593560106683228160	https://twitter.com/digitalunite/status/1593560106683228160	2022-11-18 11:01:51	Tweet	Why we love pilots! As the first cohort from @PhoenixGroupUK starts on Inspire, our employee volunteering course, we're all about why you need to start small when you’re thinking big! #DigitalInclusion https://t.co/9FeovSR1rS		226	Hootsuite Inc.	https://www.hootsuite.com	0	4	0	0	en	FALSE		PhoenixGroupUK	DigitalInclusion			1	1	1	0	0	0	0	http://ow.ly/zf4J50LHTfI				FALSE		14991073	digitalunite	digitalunite	UK		We been helping organisations achieve positive change through digital skills support for 25+ years. Join our award-winning #DigitalChampionsNetwork	http://www.digitalunite.com	4621	1831	168	1410	6539	FALSE	FALSE	FALSE	2008-06-03 09:30:44
1597259857010335744	https://twitter.com/digitalunite/status/1597259857010335744	2022-11-28 16:03:20	Tweet	Really good article - always seems so obvious and such short-sighted discrimination when you see it written down like this #digitalinclusion https://t.co/q2EYJ3jzvX		165	Hootsuite Inc.	https://www.hootsuite.com	5	7	1	0	en	FALSE			digitalinclusion			0	1	1	0	0	0	0	http://ow.ly/8aT050LOEch				FALSE		14991073	digitalunite	digitalunite	UK		We been helping organisations achieve positive change through digital skills support for 25+ years. Join our award-winning #DigitalChampionsNetwork	http://www.digitalunite.com	4621	1831	168	1410	6539	FALSE	FALSE	FALSE	2008-06-03 09:30:44
1594601847469346818	https://twitter.com/digitalunite/status/1594601847469346818	2022-11-21 08:01:21	Tweet	Have a go at one of our award-winning courses FOR FREE! Get a sense of our interactive, bitesize learning and find out how we help staff/ volunteers get the skills and confidence to support others online. #Digitalinclusion changes lives! 🙂🌟🤞https://t.co/yakhtJmIJv https://t.co/LcmOfC1Q4Z		265	Hootsuite Inc.	https://www.hootsuite.com	1	2	0	0	en	FALSE			Digitalinclusion	🙂,🌟,🤞		0	1	1	1	3	0	0	http://bit.ly/du_course	photo	https://pbs.twimg.com/media/FiEp7jEX0AYTpKB.jpg		FALSE		14991073	digitalunite	digitalunite	UK		We been helping organisations achieve positive change through digital skills support for 25+ years. Join our award-winning #DigitalChampionsNetwork	http://www.digitalunite.com	4622	1831	168	1410	6539	FALSE	FALSE	FALSE	2008-06-03 09:30:44
1593167503844319234	https://twitter.com/digitalunite/status/1593167503844319234	2022-11-17 09:01:47	Tweet	“It really opened my eyes to the fact that patients' digital skills may not be as good as we healthcare professionals assume.” Our courses help people like pharmacists understand and support people to manage their health online. #Digitalinclusion #DigitalHealth https://t.co/wad2L9qb8g		263	Hootsuite Inc.	https://www.hootsuite.com	2	4	0	0	en	FALSE			Digitalinclusion,DigitalHealth			0	2	0	1	0	0	0		photo	https://pbs.twimg.com/media/FhwRZc8XwAEQt1s.jpg		FALSE		14991073	digitalunite	digitalunite	UK		We been helping organisations achieve positive change through digital skills support for 25+ years. Join our award-winning #DigitalChampionsNetwork	http://www.digitalunite.com	4621	1831	168	1410	6539	FALSE	FALSE	FALSE	2008-06-03 09:30:44
1592096602113675264	https://twitter.com/digitalunite/status/1592096602113675264	2022-11-14 10:06:24	Quote	Lots of good things to go to here... #digitalinclusion #digitalskills		69	TweetDeck	https://about.twitter.com/products/tweetdeck	2	3	0	0	en				digitalinclusion,digitalskills			0	2	0	0	0	0	0					FALSE		14991073	digitalunite	digitalunite	UK		We been helping organisations achieve positive change through digital skills support for 25+ years. Join our award-winning #DigitalChampionsNetwork	http://www.digitalunite.com	4622	1831	168	1410	6539	FALSE	FALSE	FALSE	2008-06-03 09:30:44
1590651982837997568	https://twitter.com/digitalunite/status/1590651982837997568	2022-11-10 10:26:00	Quote	A v good listen! #DigitalInclusion is a responsibility but also a massive opportunity for business. But what does that mean? And how do you make a difference? Clue - no magic or rocket science required! ⭐️🚀🪄		207	TweetDeck	https://about.twitter.com/products/tweetdeck	2	5	0	0	en				DigitalInclusion	⭐️,🚀,🪄		0	1	0	0	3	0	0					FALSE		14991073	digitalunite	digitalunite	UK		We been helping organisations achieve positive change through digital skills support for 25+ years. Join our award-winning #DigitalChampionsNetwork	http://www.digitalunite.com	4621	1831	168	1410	6539	FALSE	FALSE	FALSE	2008-06-03 09:30:44
1587731739249713153	https://twitter.com/digitalunite/status/1587731739249713153	2022-11-02 09:01:59	Tweet	How can we help your organisation run a successful, impactful #DigitalInclusion programme? Come and look round the new Network on the 17th Nov and find out! https://t.co/drI5GnJHyA		156	Hootsuite Inc.	https://www.hootsuite.com	0	2	0	0	en	FALSE			DigitalInclusion			0	1	0	1	0	0	0		photo	https://pbs.twimg.com/media/FgjBmXOWQAA6BIN.jpg	a screenshot of the homepage of the new Digital Champions Network	FALSE		14991073	digitalunite	digitalunite	UK		We been helping organisations achieve positive change through digital skills support for 25+ years. Join our award-winning #DigitalChampionsNetwork	http://www.digitalunite.com	4621	1831	168	1410	6539	FALSE	FALSE	FALSE	2008-06-03 09:30:44
1587399455908806658	https://twitter.com/digitalunite/status/1587399455908806658	2022-11-01 11:01:37	Tweet	31 % of unemployed people have “low” or “very low” digital capability. But four out of five job vacancies ask for digital skills. Our Digital Champions Network helps you help others learn the vital #digitalskills they need to find work. #digitalinclusion https://t.co/CGtSqAKwEC		257	Hootsuite Inc.	https://www.hootsuite.com	1	6	0	0	en	FALSE			digitalskills,digitalinclusion			0	2	0	1	0	0	0		photo	https://pbs.twimg.com/media/FgeTZK3X0AYkf1z.jpg		FALSE		14991073	digitalunite	digitalunite	UK		We been helping organisations achieve positive change through digital skills support for 25+ years. Join our award-winning #DigitalChampionsNetwork	http://www.digitalunite.com	4621	1831	168	1410	6539	FALSE	FALSE	FALSE	2008-06-03 09:30:44
1585179985140236288	https://twitter.com/digitalunite/status/1585179985140236288	2022-10-26 08:02:14	Tweet	Digital Champions programmes change lives. Find out how your organisation could run one and tackle #DigitalInclusion with our free planning tool. No strings. Takes 10 minutes. Produces a tailored report and free practical guide. https://t.co/1YmMaVElji https://t.co/pkLrGMbCii		252	Hootsuite Inc.	https://www.hootsuite.com	2	3	0	0	en	FALSE			DigitalInclusion			0	1	1	1	0	0	0	http://bit.ly/du_planner	photo	https://pbs.twimg.com/media/Ff-wy4AX0AAWiL3.jpg	3 women all on their phones, smiling at what they see	FALSE		14991073	digitalunite	digitalunite	UK		We been helping organisations achieve positive change through digital skills support for 25+ years. Join our award-winning #DigitalChampionsNetwork	http://www.digitalunite.com	4622	1831	168	1410	6539	FALSE	FALSE	FALSE	2008-06-03 09:30:44
1588113603474980864	https://twitter.com/ChrisAshworthNT/status/1588113603474980864	2022-11-03 10:19:23	Quote	Really insightful presentation from the team at @LloydsBank at the #ConsumerDigitalIndex launch. Is the cost of living crisis undoing all the progress on #digitalinclusion over the last few years because of affordability?		222	Twitter Web App	https://mobile.twitter.com	1	4	0	1	en			LloydsBank	ConsumerDigitalIndex,digitalinclusion			1	2	0	0	0	0	0					FALSE		883073854087852032	Chris Ashworth @ChrisAshworth@mastodon.me.uk	ChrisAshworthNT			Social Impact thru digital, building stuff to reduce inequality with Nominet. co founder https://t.co/sgXAKcqV2T https://t.co/DTrSfl9463 #Forestry masters	http://www.digitalyouthindex.uk	1563	3483	21	5582	2880	FALSE	FALSE	FALSE	2017-07-06 21:23:08
1595817287893794818	https://twitter.com/digitunity/status/1595817287893794818	2022-11-24 16:31:04	Tweet	This #Thanksgiving2022, the Digitunity team wanted to take a moment to express our tremendous gratitude to our donors for their support this year. Because we wouldn’t be where we are, doing the work we do, without them. #ThanksgivingDay #Grateful #Nonprofit #DigitalInclusion https://t.co/2jZ2gDuf49		276	LaterMedia	https://www.later.com	0	0	0	0	en	FALSE			Thanksgiving2022,ThanksgivingDay,Grateful,Nonprofit,DigitalInclusion			0	5	0	1	0	0	0		video	https://video.twimg.com/ext_tw_video/1595817124244627458/pu/vid/540x540/KsL-n3lqjjjtqhqO.mp4?tag=12		FALSE		1318586754253901826	Digitunity	digitunity	Madison, New Hampshire		Making sure that everyone who needs a computer, has one so all people can thrive in a digitally connected society.	http://www.digitunity.org	336	672	2	2569	1281	FALSE	FALSE	FALSE	2020-10-20 16:16:10
1584579386652639240	https://twitter.com/DimExcuses/status/1584579386652639240	2022-10-24 16:15:40	Tweet	Everyone in the house, is trying to pinch my posh #Nest #HeolYCyw coaster. #Community #DigitalInclusion https://t.co/7FPyoKtI06 https://t.co/ASt2e66TTA		127	IFTTT	https://ifttt.com	0	0	0	0	en	FALSE			Nest,HeolYCyw,Community,DigitalInclusion			0	4	1	1	0	0	0	https://instagr.am/p/CkGhZI6tK5X/	photo	https://pbs.twimg.com/media/Ff2OjftWAAAJxmv.jpg		FALSE		489370211	Mark Blackmore	DimExcuses	Swansea		Stuff & nonsense from Wild West Wales. #AdventuresOfMolly. Once described as looking 'like a very handy sort of chap' in the comments section of Wales Online.	http://www.dimexcuses.wordpress.com	886	1014	28	34574	21408	FALSE	FALSE	FALSE	2012-02-11 13:23:19
1587684783454187520	https://twitter.com/ConnectDipa/status/1587684783454187520	2022-11-02 05:55:24	Tweet	Wireless Licensing Reforms Provides Faster Clearance To 5G Telecom Infra Deployment In Country: DIPA @AshwiniVaishnaw @devusinh @DoT_India @TRAI @NBM_DoT @TelecomTalk #5G #DigitalIndia #digitalinclusion #media #NewsBreak #newsoftheday #Telecom https://t.co/ZrPfrVYW86		271	Twitter Web App	https://mobile.twitter.com	1	2	0	1	en	FALSE		AshwiniVaishnaw,devusinh,DoT_India,TRAI,NBM_DoT,TelecomTalk	5G,DigitalIndia,digitalinclusion,media,NewsBreak,newsoftheday,Telecom			6	7	1	0	0	0	0	https://lnkd.in/dB9hTgBQ				FALSE		1432320959411724288	Digital Infrastructure Providers Association	ConnectDipa	Delhi		DIPA represents India’s digital infrastructure industry that develops, builds, owns and operates the nation’s wireless infrastructure.	http://www.dipa.co.in	237	73	1	837	353	FALSE	FALSE	FALSE	2021-08-30 12:35:48
1585274471597985797	https://twitter.com/KateMMulligan/status/1585274471597985797	2022-10-26 14:17:41	Tweet	New paper alert! Commentary for @GHPjournal: People from equity-deserving communities, supported to tell their own stories. "#Digitalinclusion, online participation &amp; #HealthPromotion: promising practices from community-led participatory journalism" https://t.co/lval7EepAx		280	Twitter Web App	https://mobile.twitter.com	4	5	1	1	en	FALSE		GHPjournal	Digitalinclusion,HealthPromotion			1	2	1	0	0	0	0	https://journals.sagepub.com/doi/10.1177/17579759221126150				FALSE		859086053205987328	Dr Kate Mulligan	KateMMulligan	Toronto, Ontario		Community health, health equity, social Rx @CISP_ICPS @redcrosscanada @UofT_dlsph https://t.co/RxxDTveREK Mastodon: @KateMMulligan@zeroes.ca	http://www.dlsph.utoronto.ca/faculty-profile/mulligan-kate/	10011	9132	56	6465	5241	TRUE	FALSE	FALSE	2017-05-01 16:44:10	KateMMulligan@zeroes.ca
1586754879275532290	https://twitter.com/KateMMulligan/status/1586754879275532290	2022-10-30 16:20:18	Tweet	A growing body of evidence demonstrates that #Digitalinclusion mediates access to other social determinants of health. This includes supporting people’s capacity to participate fully and equitably in civic and cultural life online in our digital town squares. 1/		262	Twitter Web App	https://mobile.twitter.com	2	8	0	1	en				Digitalinclusion			0	1	0	0	0	0	0					FALSE		859086053205987328	Dr Kate Mulligan	KateMMulligan	Toronto, Ontario		Community health, health equity, social Rx @CISP_ICPS @redcrosscanada @UofT_dlsph https://t.co/RxxDTveREK Mastodon: @KateMMulligan@zeroes.ca	http://www.dlsph.utoronto.ca/faculty-profile/mulligan-kate/	10011	9132	56	6465	5241	TRUE	FALSE	FALSE	2017-05-01 16:44:10	KateMMulligan@zeroes.ca
1585594493042151431	https://twitter.com/KateMMulligan/status/1585594493042151431	2022-10-27 11:29:20	Tweet	I turned one of my talks from last year into a brief paper for Global Health Promotion. Check it out! "#Digitalinclusion, online participation &amp; #HealthPromotion: promising practices from community-led participatory #Journalism" https://t.co/lval7EepAx		258	Twitter for Android	http://twitter.com/download/android	2	7	0	1	en	FALSE			Digitalinclusion,HealthPromotion,Journalism			0	3	1	0	0	0	0	https://journals.sagepub.com/doi/10.1177/17579759221126150				FALSE		859086053205987328	Dr Kate Mulligan	KateMMulligan	Toronto, Ontario		Community health, health equity, social Rx @CISP_ICPS @redcrosscanada @UofT_dlsph https://t.co/RxxDTveREK Mastodon: @KateMMulligan@zeroes.ca	http://www.dlsph.utoronto.ca/faculty-profile/mulligan-kate/	10011	9132	56	6465	5241	TRUE	FALSE	FALSE	2017-05-01 16:44:10	KateMMulligan@zeroes.ca
1585191931822342144	https://twitter.com/DocoboUK/status/1585191931822342144	2022-10-26 08:49:42	Tweet	ICYMI: We've been working towards #digitalequity for over 20 years with our #patientmonitoring #Careportal - which enables the recording of daily, clinical, lifestyle and quality of life data. Read our blog for more about our work on #digitalinclusion: https://t.co/rBJuq4JeBL		279	TweetDeck	https://about.twitter.com/products/tweetdeck	0	4	0	0	en	FALSE			digitalequity,patientmonitoring,Careportal,digitalinclusion			0	4	1	0	0	0	0	http://bit.ly/3FcQswW				FALSE		382837258	Docobo Ltd	DocoboUK	Surrey, UK		Docobo is a UK organisation that innovates and designs eHealth solutions to assist carers and clinicians and to improve quality of life for patients at home.	http://www.docobo.co.uk	1081	1129	30	798	928	FALSE	FALSE	FALSE	2011-09-30 19:39:25
1593057569203183616	https://twitter.com/EktaUnity3/status/1593057569203183616	2022-11-17 01:44:56	Tweet	#Coventry #Warwickshire #Elderly #olderpeople #BAME #digitalinclusion #wellbeing #mentalhealth #loneliness #isolation #UK #diversity #UK #BAME #NHS @coventrycc @CWPT_NHS @cwmind “Ekta Unity’s Digital Inclusion Project continues to address inequalities” https://t.co/6Vv8TVZdJX https://t.co/N1MMxwtWwq		279	Twitter for iPhone	http://twitter.com/download/iphone	0	0	0	0	en	FALSE		coventrycc,CWPT_NHS,cwmind	Coventry,Warwickshire,Elderly,olderpeople,BAME,digitalinclusion,wellbeing,mentalhealth,loneliness,isolation,UK,diversity,UK,BAME,NHS			3	15	1	1	0	0	0	https://fb.watch/gRiSDsiLUV/	video	https://video.twimg.com/ext_tw_video/1593057332711268353/pu/vid/640x360/9OLd1vk0_-LgoxRK.mp4?tag=12		FALSE		1309470576034156545	Ekta Unity Charity	EktaUnity3	Coventry, England		Ekta Unity Charity ~ Supporting people from Diverse Communities in Coventry & Warwickshire, to improve their mental health, and reduce loneliness & isolation.	http://www.ekta-unity.org	268	894	1	589	538	FALSE	FALSE	FALSE	2020-09-25 12:31:38
1590659047686295554	https://twitter.com/EktaUnity3/status/1590659047686295554	2022-11-10 10:54:04	Tweet	#Coventry #Warwickshire #Foleshill #Stoke #Elderly #olderpeople #BAME #diverse #Asian #Indian #digitalinclusion #wellbeing #mentalhealth #loneliness #isolation @coventrycc @ourcov @CWPT_NHS “Free Digital inclusion Drop-in for Older people in Coventry” https://t.co/UkqbouPOOq https://t.co/wkXMpvt2wZ		276	Twitter for iPhone	http://twitter.com/download/iphone	1	2	0	0	en	FALSE		coventrycc,ourcov,CWPT_NHS	Coventry,Warwickshire,Foleshill,Stoke,Elderly,olderpeople,BAME,diverse,Asian,Indian,digitalinclusion,wellbeing,mentalhealth,loneliness,isolation			3	15	1	1	0	0	0	https://m.facebook.com/story.php?story_fbid=pfbid0NK618PBqyAH6PQFxGPKLS6DRPg3mwxwTTGaLBZZFPBz91CxppZk7t5pytxg5Cnkhl&id=100069805415682	photo	https://pbs.twimg.com/media/FhMn-OMXgAAIMzn.jpg		FALSE		1309470576034156545	Ekta Unity Charity	EktaUnity3	Coventry, England		Ekta Unity Charity ~ Supporting people from Diverse Communities in Coventry & Warwickshire, to improve their mental health, and reduce loneliness & isolation.	http://www.ekta-unity.org	268	894	1	589	538	FALSE	FALSE	FALSE	2020-09-25 12:31:38
1597363352157974528	https://twitter.com/EktaUnity3/status/1597363352157974528	2022-11-28 22:54:35	Tweet	#Coventry #Warwickshire #Elderly #olderpeople #BAME #digitalinclusion #wellbeing #mentalhealth #loneliness #isolation #CWPT #charity #digital #coventrycitycouncil #NHS “Ekta Unity Charity’s Digital Inclusion Project for older people” https://t.co/wHYlEdIH7U		268	Twitter for iPhone	http://twitter.com/download/iphone	0	0	0	0	en	FALSE			Coventry,Warwickshire,Elderly,olderpeople,BAME,digitalinclusion,wellbeing,mentalhealth,loneliness,isolation,CWPT,charity,digital,coventrycitycouncil,NHS			0	15	1	0	0	0	0	https://m.facebook.com/story.php?story_fbid=pfbid02ELUvYJan7ayapq6icb4ncBm6y5FatRCG8KSWFNf5JnPLpW2jZzVr1rM5rXTBm3WVl&id=1013384826				FALSE		1309470576034156545	Ekta Unity Charity	EktaUnity3	Coventry, England		Ekta Unity Charity ~ Supporting people from Diverse Communities in Coventry & Warwickshire, to improve their mental health, and reduce loneliness & isolation.	http://www.ekta-unity.org	268	894	1	589	538	FALSE	FALSE	FALSE	2020-09-25 12:31:38
1592464790009835526	https://twitter.com/EktaUnity3/status/1592464790009835526	2022-11-15 10:29:27	Tweet	#Coventry #Warwickshire #Elderly #olderpeople #BAME #socialmedia #digitalinclusion #wellbeing #mentalhealth #loneliness #isolation #westmidlands #digitalempowerment #diversity #NHS “Ekta Unity Charity’s Digital Inclusion Project for Older People” https://t.co/rt0hAB1EgO		279	Twitter for iPhone	http://twitter.com/download/iphone	0	1	0	0	en	FALSE			Coventry,Warwickshire,Elderly,olderpeople,BAME,socialmedia,digitalinclusion,wellbeing,mentalhealth,loneliness,isolation,westmidlands,digitalempowerment,diversity,NHS			0	15	1	0	0	0	0	https://m.facebook.com/story.php?story_fbid=pfbid0qQx6Snvf2kPhz6EpewYpcMHo9SRHEwJSM7HHTmkfDsRjTRQQ86mFD55vLX26VD3kl&id=1013384826				FALSE		1309470576034156545	Ekta Unity Charity	EktaUnity3	Coventry, England		Ekta Unity Charity ~ Supporting people from Diverse Communities in Coventry & Warwickshire, to improve their mental health, and reduce loneliness & isolation.	http://www.ekta-unity.org	268	894	1	589	538	FALSE	FALSE	FALSE	2020-09-25 12:31:38
1587049385015316484	https://twitter.com/ericsson/status/1587049385015316484	2022-10-31 11:50:33	Reply	As the world turns into a new #digital age, we must never stop working to connect the unconnected and ensure equal access for all to digital tools and services. 🔗Learn more on how mapping school connectivity creates change https://t.co/uJjY0qDK4u #DigitalInclusion		269	Twitter Web App	https://mobile.twitter.com	2	7	0	3	en	FALSE	ericsson		digital,DigitalInclusion	🔗		0	2	1	0	1	0	0	http://m.eric.sn/UAhg50LphOO				FALSE		19017255	Ericsson	ericsson	Stockholm, Sweden		Connecting a world where technology innovation is a positive and exciting force for good. Join the conversation! #ImaginePossible	http://www.ericsson.com	273196	311	1647	8294	28363	TRUE	FALSE	FALSE	2009-01-15 10:12:10
1587444498275131397	https://twitter.com/ericsson/status/1587444498275131397	2022-11-01 14:00:36	Tweet	Closing the digital divide has never been more important. Watch Giga’s @sophia_farrar share how our partnership with @UNICEF and @ITU is supporting @Gigaglobal’s ambition of mapping connectivity in every school 🌐 https://t.co/Lbcistue2v #DigitalInclusion https://t.co/07SqvVQMXt		256	Hootsuite Inc.	https://www.hootsuite.com	4	13	0	2	en	FALSE		sophia_farrar,UNICEF,ITU,Gigaglobal	DigitalInclusion	🌐		4	1	1	1	1	0	0	http://m.eric.sn/i58250LqrJ1	video	https://video.twimg.com/ext_tw_video/1587443232195153923/pu/pl/CNdnA06QyIpT83Cx.m3u8?tag=12&container=fmp4		FALSE		19017255	Ericsson	ericsson	Stockholm, Sweden		Connecting a world where technology innovation is a positive and exciting force for good. Join the conversation! #ImaginePossible	http://www.ericsson.com	273196	311	1647	8294	28363	TRUE	FALSE	FALSE	2009-01-15 10:12:10
1585949548790300673	https://twitter.com/ericsson/status/1585949548790300673	2022-10-28 11:00:12	Tweet	This month, we are celebrating the 2-year anniversary of our partnership with @UNICEF &amp; @ITU and work to help @Gigaglobal map connectivity in every school.🌐 Hear more from Giga's @sophia_farrar: https://t.co/5u3IhYrjT6 #DigitalInclusion https://t.co/s1vO0ItfkV		242	Hootsuite Inc.	https://www.hootsuite.com	4	16	0	0	en	FALSE		UNICEF,ITU,Gigaglobal,sophia_farrar	DigitalInclusion	🌐		4	1	1	1	1	0	0	http://m.eric.sn/yKO250LlY8k	video	https://video.twimg.com/ext_tw_video/1585948303929245697/pu/vid/320x320/qV4644v6-mLBdrT0.mp4?tag=12		FALSE		19017255	Ericsson	ericsson	Stockholm, Sweden		Connecting a world where technology innovation is a positive and exciting force for good. Join the conversation! #ImaginePossible	http://www.ericsson.com	273196	311	1647	8294	28363	TRUE	FALSE	FALSE	2009-01-15 10:12:10
1587709933767622656	https://twitter.com/EricssonIndia/status/1587709933767622656	2022-11-02 07:35:21	Tweet	Explore how Ericsson's partnership with @UNICEF and @ITU is supporting @Gigaglobal’s ambition of mapping connectivity in every school Watch📽️as Giga’s @sophia_farrar shares her perspectives. Know more here ⤵️ https://t.co/QFbQNxgxgt #DigitalInclusion https://t.co/VTBIJgslR3		255	Twitter Media Studio	https://studio.twitter.com	0	6	0	0	en	FALSE		UNICEF,ITU,Gigaglobal,sophia_farrar	DigitalInclusion	📽️,⤵️		4	1	1	1	2	0	0	http://m.eric.sn/4kNX50LrBBF	video	https://video.twimg.com/amplify_video/1587709605664026624/vid/320x320/CxDTkmNYYliZArGv.mp4?tag=14		FALSE		2789482657	Ericsson India	EricssonIndia	India		Official twitter account for Ericsson India. Helping our customers enable the full value of connectivity by creating game-changing technology and services.	http://www.ericsson.com/india	53000	261	320	1550	13845	TRUE	FALSE	FALSE	2014-09-04 09:13:59
1590739845122752512	https://twitter.com/etfeuropa/status/1590739845122752512	2022-11-10 16:15:08	Tweet	👉 Join us and take the #DigitalInclusion challenge🧑‍💻We are at #BiennaleTech! https://t.co/edwRGU9kwp		77	Twitter for iPhone	http://twitter.com/download/iphone	3	7	0	0	en	FALSE			DigitalInclusion,BiennaleTech	👉,🧑‍💻		0	2	0	1	2	0	0		video	https://video.twimg.com/ext_tw_video/1590739644987150336/pu/vid/720x1280/zjTqWzTt7Z0cXXAb.mp4?tag=12		FALSE		14952924	European Training Foundation 🇪🇺	etfeuropa	Turin, Italy		EU agency supporting the EU's external action. We help neighbouring countries develop via better education & labour policies #Skills4Change #LearningConnects	http://www.etf.europa.eu	10455	1595	321	6685	10311	FALSE	FALSE	FALSE	2008-05-30 08:36:43
1591637220443967488	https://twitter.com/Salma_Abbasi/status/1591637220443967488	2022-11-13 03:40:59	Reply	@UNESCAP #DigitalTransformation forum @GSMA @GSMAm4d @ADB_HQ both shared the progress of #5G &amp; #connectivity but highlighted the growing gap of #DigitalAdoption impacting #DigitalInclusion widening the #DigitalDivide #Rural communities #Women #SIN #LDCs #DigitalPoverty https://t.co/QOjYZgRdL7		274	Twitter for iPhone	http://twitter.com/download/iphone	3	4	0	2	en	FALSE	UNESCAP	UNESCAP,GSMA,GSMAm4d,ADB_HQ	DigitalTransformation,5G,connectivity,DigitalAdoption,DigitalInclusion,DigitalDivide,Rural,Women,SIN,LDCs,DigitalPoverty			4	11	0	2	0	0	0		photo	https://pbs.twimg.com/media/FhahnH-aYAAbN0A.jpg		FALSE		393250452	Prof. Salma Abbasi	Salma_Abbasi	London, Dubai, SF, Abuja		Global activist leveraging STI for a sustainable future with equality/equity/humanity/peace~ Inspires, motivates & disrupts. Founder & CEO eWorldwide Group	http://www.e-wwg.com	1275	2114	32	1875	2619	FALSE	FALSE	FALSE	2011-10-18 07:48:32
1594716597469454337	https://twitter.com/acorn_nation/status/1594716597469454337	2022-11-21 15:37:19	Tweet	Give your loved one the gift of digital inclusion this Christmas https://t.co/AS48LPSq0r #digitalinclusion #christmaspresent #grandma #granddad https://t.co/y3hlaCz8Jw		144	Twitter Web App	https://mobile.twitter.com	1	2	0	0	en	FALSE			digitalinclusion,christmaspresent,grandma,granddad			0	4	1	1	0	0	0	http://www.MyAcorn.ie	animated_gif	https://video.twimg.com/tweet_video/FiGR_FdXoAAHid4.mp4		FALSE		737798231095169024	ACORN The Age Friendly Smart Tablet	acorn_nation	IRELAND		ACORN was founded to develop and promote social inclusion, health, wellbeing and encourage digital citizenship. https://t.co/y3LdWcrw9p	http://www.facebook.com/ACORNtabletforolderpeople	816	1659	3	1911	559	FALSE	FALSE	FALSE	2016-06-01 00:09:40
1597164678870102016	https://twitter.com/talkmorechidede/status/1597164678870102016	2022-11-28 09:45:07	Tweet	Collaborations and partnerships governments, internet service providers and development partners are key to meaningful internet accessibility, connectivity and affordability. No one should be left behind #IGF2022 #DigitalInclusion #DigitalEconomy https://t.co/baSEWTJfa6		248	Twitter for iPhone	http://twitter.com/download/iphone	1	10	0	0	en	FALSE			IGF2022,DigitalInclusion,DigitalEconomy			0	3	0	1	0	0	0		photo	https://pbs.twimg.com/media/FipEzoNXoAABCyl.jpg		FALSE		289951328	Talkmore Chidede, LLD	talkmorechidede	ÜT: -33.0203967,27.914053		Digital Trade Expert @AfCFTA | Investment Law | Trade Law | Digital Trade | Regional Economic Integration | Personal account | RTs not endorsements	http://www.facebook.com/talkmorenyakudyachidede	1952	2125	15	7347	19311	FALSE	FALSE	FALSE	2011-04-29 14:05:09
1596224869414289408	https://twitter.com/FCC/status/1596224869414289408	2022-11-25 19:30:39	Tweet	Check out the new report from our Communications Equity and Diversity Council “Recommendations and Best Practices to Prevent Digital Discrimination and Promote Digital Equity”. #FCCGov #DigitalInclusion #BroadbandForAll https://t.co/IY1Q9u5G4T		243	Twitter for iPhone	http://twitter.com/download/iphone	4	9	4	11	en	FALSE			FCCGov,DigitalInclusion,BroadbandForAll			0	3	1	0	0	0	0	https://www.fcc.gov/document/rosenworcel-communications-equity-and-diversity-council-report				FALSE		66369206	The FCC	FCC	Washington, DC		The official Twitter page of the US Federal Communications Commission. RT & Follow does not imply endorsement.	http://www.FCC.gov	691198	194	6549	8	21568	TRUE	FALSE	FALSE	2009-08-17 14:43:05
1593619009362083841	https://twitter.com/FCC/status/1593619009362083841	2022-11-18 14:55:54	Tweet	Read Chairwoman @JRosenworcelFCC’s new note, “The New Broadband Maps Are Finally Here.” #FCCMaps #BroadbandForAll #DigitalInclusion https://t.co/FooZnbGGAx		155	Twitter for iPhone	http://twitter.com/download/iphone	16	39	7	4	en	FALSE		JRosenworcelFCC	FCCMaps,BroadbandForAll,DigitalInclusion			1	3	1	0	0	0	0	https://www.fcc.gov/news-events/notes/2022/11/18/new-broadband-maps-are-finally-here				FALSE		66369206	The FCC	FCC	Washington, DC	US	The official Twitter page of the US Federal Communications Commission. RT & Follow does not imply endorsement.	http://www.FCC.gov	690879	194	6548	8	21568	TRUE	FALSE	FALSE	2009-08-17 14:43:05
1594755532849659907	https://twitter.com/FCC/status/1594755532849659907	2022-11-21 18:12:02	Tweet	Read Chairwoman @JRosenworcelFCC’s new note, “The New Broadband Maps Are Finally Here.” #FCCMaps #BroadbandForAll #DigitalInclusion https://t.co/FooZnbGGAx		155	Twitter Web App	https://mobile.twitter.com	10	16	1	3	en	FALSE		JRosenworcelFCC	FCCMaps,BroadbandForAll,DigitalInclusion			1	3	1	0	0	0	0	https://www.fcc.gov/news-events/notes/2022/11/18/new-broadband-maps-are-finally-here				FALSE		66369206	The FCC	FCC	Washington, DC		The official Twitter page of the US Federal Communications Commission. RT & Follow does not imply endorsement.	http://www.FCC.gov	691198	194	6549	8	21568	TRUE	FALSE	FALSE	2009-08-17 14:43:05
1590732520060248064	https://twitter.com/FCC/status/1590732520060248064	2022-11-10 15:46:01	Tweet	Read the new report from our Communications Equity and Diversity Council “Recommendations and Best Practices to Prevent Digital Discrimination and Promote Digital Equity”. #FCCGov #DigitalInclusion #BroadbandForAll https://t.co/IY1Q9tOD2T		238	Twitter for iPhone	http://twitter.com/download/iphone	9	17	2	2	en	FALSE			FCCGov,DigitalInclusion,BroadbandForAll			0	3	1	0	0	0	0	https://www.fcc.gov/document/rosenworcel-communications-equity-and-diversity-council-report				FALSE		66369206	The FCC	FCC	Washington, DC		The official Twitter page of the US Federal Communications Commission. RT & Follow does not imply endorsement.	http://www.FCC.gov	691198	194	6549	8	21568	TRUE	FALSE	FALSE	2009-08-17 14:43:05
1589690977002090497	https://twitter.com/FCC/status/1589690977002090497	2022-11-07 18:47:18	Tweet	Do you have questions for the Communications Equity and Diversity Council? You may submit them during the meeting by emailing livequestions@fcc.gov. #FCCLive #DigitalInclusion #BroadbandForAll		192	Twitter for iPhone	http://twitter.com/download/iphone	4	5	0	2	en				FCCLive,DigitalInclusion,BroadbandForAll			0	3	0	0	0	0	0					FALSE		66369206	The FCC	FCC	Washington, DC		The official Twitter page of the US Federal Communications Commission. RT & Follow does not imply endorsement.	http://www.FCC.gov	690879	194	6548	8	21568	TRUE	FALSE	FALSE	2009-08-17 14:43:05
1590003793407938561	https://twitter.com/FCC/status/1590003793407938561	2022-11-08 15:30:19	Tweet	#ICYMI Last week, we committed nearly $183 million in new funding rounds through the Emergency Connectivity Program, which provides digital services for students in communities across the country. #FCCGov #BroadbandForAll #HomeworkGap #DigitalInclusion https://t.co/NLIcB5a9kJ		276	Twitter for iPhone	http://twitter.com/download/iphone	5	8	1	1	en	FALSE			ICYMI,FCCGov,BroadbandForAll,HomeworkGap,DigitalInclusion			0	5	1	0	0	0	0	https://www.fcc.gov/document/fcc-announces-nearly-183-million-emergency-connectivity-funding				FALSE		66369206	The FCC	FCC	Washington, DC		The official Twitter page of the US Federal Communications Commission. RT & Follow does not imply endorsement.	http://www.FCC.gov	691198	194	6549	8	21568	TRUE	FALSE	FALSE	2009-08-17 14:43:05
1590763923816742912	https://twitter.com/FCC/status/1590763923816742912	2022-11-10 17:50:49	Reply	This outreach program seeks to enlist trusted community messengers to develop innovative outreach strategies to reach historically unserved and underserved communities. #DigitalInclusion		186	Twitter for iPhone	http://twitter.com/download/iphone	3	5	0	1	en		FCC		DigitalInclusion			0	1	0	0	0	0	0					FALSE		66369206	The FCC	FCC	Washington, DC		The official Twitter page of the US Federal Communications Commission. RT & Follow does not imply endorsement.	http://www.FCC.gov	691198	194	6549	8	21568	TRUE	FALSE	FALSE	2009-08-17 14:43:05
1588623460204687360	https://twitter.com/FCC/status/1588623460204687360	2022-11-04 20:05:22	Tweet	Earlier this week, we committed nearly $183 million in new funding rounds through the Emergency Connectivity Program, which provides digital services for students in communities across the country. #FCCGov #BroadbandForAll #HomeworkGap #DigitalInclusion https://t.co/NLIcB5a9kJ		277	Twitter for iPhone	http://twitter.com/download/iphone	1	6	0	1	en	FALSE			FCCGov,BroadbandForAll,HomeworkGap,DigitalInclusion			0	4	1	0	0	0	0	https://www.fcc.gov/document/fcc-announces-nearly-183-million-emergency-connectivity-funding				FALSE		66369206	The FCC	FCC	Washington, DC		The official Twitter page of the US Federal Communications Commission. RT & Follow does not imply endorsement.	http://www.FCC.gov	691198	194	6549	8	21568	TRUE	FALSE	FALSE	2009-08-17 14:43:05
1589705795184504832	https://twitter.com/FCC/status/1589705795184504832	2022-11-07 19:46:11	Tweet	Our Affordable Connectivity Program provides eligible households with a discount on #broadband service and connected devices. Learn if you qualify for the program and how to apply here: https://t.co/BLtb8XeHva. #FCCGov #BroadbandForAll #DigitalInclusion		253	Twitter for iPhone	http://twitter.com/download/iphone	10	14	0	0	en	FALSE			broadband,FCCGov,BroadbandForAll,DigitalInclusion			0	4	1	0	0	0	0	http://fcc.gov/ACP				FALSE		66369206	The FCC	FCC	Washington, DC		The official Twitter page of the US Federal Communications Commission. RT & Follow does not imply endorsement.	http://www.FCC.gov	690879	194	6548	8	21568	TRUE	FALSE	FALSE	2009-08-17 14:43:05
1591076021427732481	https://twitter.com/JRosenworcelFCC/status/1591076021427732481	2022-11-11 14:30:58	Tweet	Today we’re celebrating #VeteransDay. But @FCC we're celebrating our work with the @DeptVetAffairs to help make sure those who have served have more opportunity to have broadband at home. #FCCGov #BroadbandForAll #DigitalInclusion https://t.co/Rw4azKOJo7		255	Twitter for iPhone	http://twitter.com/download/iphone	3	17	0	2	en	FALSE		FCC,DeptVetAffairs	VeteransDay,FCCGov,BroadbandForAll,DigitalInclusion			2	4	1	0	0	0	0	https://www.fcc.gov/document/fcc-dept-veterans-partner-affordable-connectivity-lifeline				FALSE		1354290678709301250	Jessica Rosenworcel	JRosenworcelFCC	Washington, DC		The future belongs to the connected. Chairwoman of the @FCC.	http://www.fcc.gov/jrosenworcel	6438	104	80	89	1363	TRUE	FALSE	FALSE	2021-01-27 04:52:02
1597723027953049601	https://twitter.com/JRosenworcelFCC/status/1597723027953049601	2022-11-29 22:43:48	Reply	Recognizing that investments in broadband deployment and affordability aren’t enough on their own to achieve digital equity, the authors of the Law also instructed us to issue guidance to states and local governments on how to prevent digital discrimination. #DigitalInclusion		276	Twitter for iPhone	http://twitter.com/download/iphone	1	3	0	1	en		JRosenworcelFCC		DigitalInclusion			0	1	0	0	0	0	0					FALSE		1354290678709301250	Jessica Rosenworcel	JRosenworcelFCC	Washington, DC		The future belongs to the connected. Chairwoman of the @FCC.	http://www.fcc.gov/jrosenworcel	6438	104	80	89	1363	TRUE	FALSE	FALSE	2021-01-27 04:52:02
1589717942413201408	https://twitter.com/JRosenworcelFCC/status/1589717942413201408	2022-11-07 20:34:27	Reply	Tackling digital discrimination will help to make sure that all have access to this infrastructure we all need for success. #FCCGov #DigitalInclusion		149	Twitter for iPhone	http://twitter.com/download/iphone	7	9	0	1	en		JRosenworcelFCC		FCCGov,DigitalInclusion			0	2	0	0	0	0	0					FALSE		1354290678709301250	Jessica Rosenworcel	JRosenworcelFCC	Washington, DC		The future belongs to the connected. Chairwoman of the @FCC.	http://www.fcc.gov/jrosenworcel	6437	104	80	89	1363	TRUE	FALSE	FALSE	2021-01-27 04:52:02
1595342044813303808	https://twitter.com/MyForumCentral/status/1595342044813303808	2022-11-23 09:02:38	Quote	Could this be you?! Very exciting #DigitalInclusion job opportunity @LeedsOPF Check it out		90	Twitter Web App	https://mobile.twitter.com	0	1	0	0	en			LeedsOPF	DigitalInclusion			1	1	0	0	0	0	0					FALSE		724962866076459008	Forum Central	MyForumCentral	Leeds, England		The collective voice for Leeds' health and care third sector.	http://www.forumcentral.org.uk	3528	2008	36	6013	12922	FALSE	FALSE	FALSE	2016-04-26 14:06:31
1590272358547607557	https://twitter.com/G3ict/status/1590272358547607557	2022-11-09 09:17:30	Tweet	In case you missed it - watch the recording of this important conversation on the next steps for the @w3c_wai with @sabouzah, Judy Brewer, and Michael Cooper at the recent @mEnablingSummit 2022 https://t.co/Nwi9rqkqpA #A11y #DigitalInclusion #W3C		248	Twitter Web App	https://mobile.twitter.com	1	3	0	0	en	FALSE		w3c_wai,sabouzah,mEnablingSummit	A11y,DigitalInclusion,W3C			3	3	1	0	0	0	0	https://youtu.be/E9jJ12O5q-g				FALSE		114259329	G3ict	G3ict	Worldwide (HQ in Atlanta)		International Advocacy Initiative for #DigitalInclusion of Persons with Disabilities ❤️ #CRPD #A11y | RTs ≠ endorsements | https://t.co/7TCfTVW9g0	http://www.g3ict.org	7204	2683	426	4197	18374	FALSE	FALSE	FALSE	2010-02-14 19:01:00
1584816712440229888	https://twitter.com/G3ict/status/1584816712440229888	2022-10-25 07:58:43	Tweet	Join us on Tuesday, 25 Oct, 9:30 am as we Livestream @RepSarbanes´s address at the @mEnablingSummit 2022 speaking on The "Websites and Software Applications Accessibility Act". Watch the address here: https://t.co/jNepF2mKgg #Menabling22 #DigitalInclusion https://t.co/Vg3H5eWPWV		257	Twitter Web App	https://mobile.twitter.com	3	6	1	0	en	FALSE		RepSarbanes,mEnablingSummit	Menabling22,DigitalInclusion			2	2	1	1	0	0	0	https://youtu.be/Clx6B_YvwzA	photo	https://pbs.twimg.com/media/Ff5lwLAXwAAuLYs.jpg	The Websites and Software Applications Accessibility Act. Rep John P. Sarbanes. Congressman U.S. House of Representatives. Maryland 3rd Congressional District. Tuesday October 25, 9:30 am ET. Photo of Congressman John Sarbanes on right. 2022 Menabling Summit logo on top left.	FALSE		114259329	G3ict	G3ict	Worldwide (HQ in Atlanta)		International Advocacy Initiative for #DigitalInclusion of Persons with Disabilities ❤️ #CRPD #A11y | RTs ≠ endorsements | https://t.co/7TCfTVW9g0	http://www.g3ict.org	7203	2683	426	4197	18374	FALSE	FALSE	FALSE	2010-02-14 19:01:00
1595852506734772225	https://twitter.com/GetDigitalScot/status/1595852506734772225	2022-11-24 18:51:01	Quote	We'll be incorporating this crucial learning into our #GetConnected framework. Getting online can bring huge, life changing benefits, but we must support people to do it safely and securely. #DigitalInclusion		209	Twitter for Android	http://twitter.com/download/android	0	3	0	0	en				GetConnected,DigitalInclusion			0	2	0	0	0	0	0					FALSE		1052583191758991360	Get Digital	GetDigitalScot	Scotland, United Kingdom		Building digital skills to end homelessness. Project of @SimonCommScot	http://www.getdigitalscotland.org	565	498	7	808	569	FALSE	FALSE	FALSE	2018-10-17 15:32:43
1592143980325736448	https://twitter.com/giveitgetitusa/status/1592143980325736448	2022-11-14 13:14:40	Tweet	Thank you, @Mainebiz, for letting your readers know how we've converted 8 million pounds of surplus corporate tech into new tools for over 16,000 people in need. #digitalequity #digitalinclusion #reducereuserecycle #computersforall https://t.co/pN5gY11Lui		257	Hootsuite Inc.	https://www.hootsuite.com	2	7	1	3	en	FALSE		Mainebiz	digitalequity,digitalinclusion,reducereuserecycle,computersforall			1	4	1	0	0	0	0	https://www.mainebiz.biz/article/giving-back-this-veterans-day-waterville-nonprofit-donates-laptops-for-a-purpose				FALSE		1232773223927799808	give IT. get IT.	giveitgetitusa	Maine		We pickup surplus #tech, destroy the data, refurbish IT and provide IT to nonprofits and disadvantaged individuals/families to achieve #digitalinclusion.	http://www.giveitgetit.org	40	57	1	83	122	FALSE	FALSE	FALSE	2020-02-26 21:04:38
1592922570143453184	https://twitter.com/giveitgetitusa/status/1592922570143453184	2022-11-16 16:48:30	Tweet	In case you missed us on @newscentermaine or in @Mainebiz, here's a roundup of the stories, plus a summary of ALL our efforts to help veterans here in Maine and throughout the country. #digitalequity #digitalinclusion #veterans #veteranshelpingveterans https://t.co/yy92i8gUbK		278	Hootsuite Inc.	https://www.hootsuite.com	1	2	0	1	en	FALSE		newscentermaine,Mainebiz	digitalequity,digitalinclusion,veterans,veteranshelpingveterans			2	4	1	0	0	0	0	https://www.giveitgetit.org/veterans/				FALSE		1232773223927799808	give IT. get IT.	giveitgetitusa	Maine		We pickup surplus #tech, destroy the data, refurbish IT and provide IT to nonprofits and disadvantaged individuals/families to achieve #digitalinclusion.	http://www.giveitgetit.org	40	57	1	83	122	FALSE	FALSE	FALSE	2020-02-26 21:04:38
1596856500168835073	https://twitter.com/giveitgetitusa/status/1596856500168835073	2022-11-27 13:20:32	Tweet	Thanks to @GSBMaine, @MMGInsurance, @guildmortgageco, @SugarloafMaine and our other new recycling clients, we're on pace to connect 1,000 people with computers for the first time in our 20-year history! #digitalequity #digitalinclusion https://t.co/XOfEeQXJPH		260	Hootsuite Inc.	https://www.hootsuite.com	0	1	0	0	en	FALSE		GSBMaine,MMGInsurance,guildmortgageco,SugarloafMaine	digitalequity,digitalinclusion			4	2	1	0	0	0	0	https://www.giveitgetit.org/2022-gratitude				FALSE		1232773223927799808	give IT. get IT.	giveitgetitusa	Maine		We pickup surplus #tech, destroy the data, refurbish IT and provide IT to nonprofits and disadvantaged individuals/families to achieve #digitalinclusion.	http://www.giveitgetit.org	40	57	1	83	122	FALSE	FALSE	FALSE	2020-02-26 21:04:38
1591081012410617856	https://twitter.com/giveitgetitusa/status/1591081012410617856	2022-11-11 14:50:48	Tweet	This Veterans Day is extra meaningful for our team, thanks to @Honor_Promise and @MilitaryTimes. #digitalequity #digitalinclusion #veterans #veteranshelpingveterans https://t.co/yDKP11a6Zr		190	Hootsuite Inc.	https://www.hootsuite.com	0	0	0	0	en	FALSE		Honor_Promise,MilitaryTimes	digitalequity,digitalinclusion,veterans,veteranshelpingveterans			2	4	1	0	0	0	0	https://www.militarytimes.com/education-transition/2022/11/07/when-afghan-military-refugees-need-help-honor-the-promise-reponds/				FALSE		1232773223927799808	give IT. get IT.	giveitgetitusa	Maine		We pickup surplus #tech, destroy the data, refurbish IT and provide IT to nonprofits and disadvantaged individuals/families to achieve #digitalinclusion.	http://www.giveitgetit.org	40	57	1	83	122	FALSE	FALSE	FALSE	2020-02-26 21:04:38
1589273100704796672	https://twitter.com/giveitgetitusa/status/1589273100704796672	2022-11-06 15:06:49	Tweet	MAINE CLIENTS, SUPPORTERS, AND FRIENDS: Tune into @newscentermaine tonight at 6pm or 11pm for a behind-the-scenes look at our Waterville operation and our partnership with @Honor_Promise! #digitalequity #digitalinclusion #veteranshelpingveterans https://t.co/soAQXMUWnR		247	Hootsuite Inc.	https://www.hootsuite.com	0	0	0	0	en	FALSE		newscentermaine,Honor_Promise	digitalequity,digitalinclusion,veteranshelpingveterans			2	3	0	1	0	0	0		photo	https://pbs.twimg.com/media/Fg47dklWAAEQ6Si.jpg		FALSE		1232773223927799808	give IT. get IT.	giveitgetitusa	Maine		We pickup surplus #tech, destroy the data, refurbish IT and provide IT to nonprofits and disadvantaged individuals/families to achieve #digitalinclusion.	http://www.giveitgetit.org	40	57	1	83	122	FALSE	FALSE	FALSE	2020-02-26 21:04:38
1597582857110753280	https://twitter.com/giveitgetitusa/status/1597582857110753280	2022-11-29 13:26:49	Tweet	When you donate to our scholarship fund, you help us provide free computers, &amp; tech support to people who can't afford them. This #GivingTuesday, please consider supporting our #digitalinclusion mission so we can help more people like Lex! https://t.co/VFpq7Nifsq https://t.co/jHHUEVZm4g		269	Hootsuite Inc.	https://www.hootsuite.com	0	0	0	0	en	FALSE			GivingTuesday,digitalinclusion			0	2	1	1	0	0	0	https://www.giveitgetit.org/give-it/sponsor-it/	photo	https://pbs.twimg.com/media/FivBJGtXkAMfrWd.jpg		FALSE		1232773223927799808	give IT. get IT.	giveitgetitusa	Maine		We pickup surplus #tech, destroy the data, refurbish IT and provide IT to nonprofits and disadvantaged individuals/families to achieve #digitalinclusion.	http://www.giveitgetit.org	40	57	1	83	122	FALSE	FALSE	FALSE	2020-02-26 21:04:38
1594320778178482177	https://twitter.com/giveitgetitusa/status/1594320778178482177	2022-11-20 13:24:29	Tweet	Starting this month, we're going to showcase a different group of "Got IT" clients, and how they're using the computers they received from us to change their lives. #digitalequity #digitalinclusion https://t.co/9L4GhlBYRB		222	Hootsuite Inc.	https://www.hootsuite.com	0	1	0	0	en	FALSE			digitalequity,digitalinclusion			0	2	1	0	0	0	0	https://www.giveitgetit.org/veterans/https://www.giveitgetit.org/veterans/				FALSE		1232773223927799808	give IT. get IT.	giveitgetitusa	Maine		We pickup surplus #tech, destroy the data, refurbish IT and provide IT to nonprofits and disadvantaged individuals/families to achieve #digitalinclusion.	http://www.giveitgetit.org	40	57	1	83	122	FALSE	FALSE	FALSE	2020-02-26 21:04:38
1585013334075506688	https://twitter.com/Global__Tactics/status/1585013334075506688	2022-10-25 21:00:01	Tweet	#DigitalInclusion is central to sustainable development goal progress says @GSMA's latest report on how the #mobile industry is impacting @UN's #SDGs. Read more about the report's key findings in @aarondrose's #GTperspectives post. https://t.co/CTfIjuxLRP #DigitalDivide #Mobile		279	Twitter Web App	https://mobile.twitter.com	0	3	0	0	en	FALSE		GSMA,UN,aarondrose	DigitalInclusion,mobile,SDGs,GTperspectives,DigitalDivide,Mobile			3	6	1	0	0	0	0	http://ow.ly/XIWG50Lip1C				FALSE		902115698	Global Tactics	Global__Tactics	Worldwide		We help leaders make intelligent decisions to maximize success and minimize risk. Providing relevant, real-time information is our key advantage. RT≠Endorsement	http://www.globaltactics.net	192	823	0	3563	1924	FALSE	FALSE	FALSE	2012-10-24 16:07:25
1595966670526623745	https://twitter.com/GramVaani/status/1595966670526623745	2022-11-25 02:24:40	Tweet	Gram Vaani is the Indian partner to join Decodis for the global launch of the Digital Portfolios of the Poor project. To join the conversation visit https://t.co/8Tb4Gyi3r6 - Dec 1st #gendergap #digitalinclusion #povertyalleviation #socialimpact		245	Twitter Web App	https://mobile.twitter.com	0	2	0	0	en	FALSE			gendergap,digitalinclusion,povertyalleviation,socialimpact			0	4	1	0	0	0	0	https://bit.ly/3EYynCm				FALSE		255433691	Gram Vaani	GramVaani	India		Tech innovations powering community led development for the next billion. Appropriate | Ethical | Agile	http://www.gramvaani.org	1639	1101	36	1043	1573	FALSE	FALSE	FALSE	2011-02-21 10:37:47
1592903225782734852	https://twitter.com/fgranchaco/status/1592903225782734852	2022-11-16 15:31:38	Tweet	TODAY I 📍 Brasilia, Brazil GRAN CHACO PRESENT IN AMERICA ACCESSIBLE 🙌🏽 An event organized by @ITU to identify the challenges of digital inclusion in the region. #AmericaAccesible #GranChaco #RedesChaco #SomosNanum #DigitalInclusion https://t.co/A1Wmx0ZbWU		236	Twitter Web App	https://mobile.twitter.com	0	5	0	1	en	FALSE		ITU	AmericaAccesible,GranChaco,RedesChaco,SomosNanum,DigitalInclusion	📍,🙌🏽		1	5	0	1	2	0	0		photo	https://pbs.twimg.com/media/FhsgnZeXgAUdH0a.jpg		FALSE		2420939929	Fundación Gran Chaco	fgranchaco			Promovemos e impulsamos el fortalecimiento de las organizaciones indígenas y criollas del Gran Chaco argentino.	http://www.gran-chaco.org	1016	733	4	1025	2223	FALSE	FALSE	FALSE	2014-03-31 18:44:19
1593586892209111041	https://twitter.com/fgranchaco/status/1593586892209111041	2022-11-18 12:48:17	Tweet	📲La iniciativa de inclusión digital del #GranChaco dice presente en América Accesible 2022 #DigitalInclusion #AmericaAccesible #ITU #ICT #RedesChaco https://t.co/SD4aqDSHX5		149	Twitter Web App	https://mobile.twitter.com	0	5	0	1	es	FALSE			GranChaco,DigitalInclusion,AmericaAccesible,ITU,ICT,RedesChaco	📲		0	6	0	1	1	0	0		photo	https://pbs.twimg.com/media/Fh2OCpWWYAInqV-.png		FALSE		2420939929	Fundación Gran Chaco	fgranchaco			Promovemos e impulsamos el fortalecimiento de las organizaciones indígenas y criollas del Gran Chaco argentino.	http://www.gran-chaco.org	1016	733	4	1025	2223	FALSE	FALSE	FALSE	2014-03-31 18:44:19
1585023321598726144	https://twitter.com/GreenLight_Fund/status/1585023321598726144	2022-10-25 21:39:42	Quote	.@GreenLightPHL's 6th portfolio organization @hopeworkscamden will help break down barriers to #DigitalInclusion by opening tech job opportunities &amp; professional training to young adults from under-resourced communities in Philadelphia. Thanks @PHLBizJournal for sharing the news!		284	Twitter Web App	https://mobile.twitter.com	1	3	0	0	en			GreenLightPHL,hopeworkscamden,PHLBizJournal	DigitalInclusion			3	1	0	0	0	0	0					FALSE		729103873	GreenLight Fund	GreenLight_Fund	Boston, MA		GreenLight Fund partners with communities to bring proven innovations to address needs in ATL, BAL, BOS, CLT, Cincy, DET, KC, NWK, Philly, the Bay & Twin Cities	http://www.greenlightfund.org	1828	936	64	1946	2054	FALSE	FALSE	FALSE	2012-07-31 19:50:06
1591054318798786560	https://twitter.com/GSMA/status/1591054318798786560	2022-11-11 13:04:44	Tweet	The #GSMAInnovationFund has helped us with networking. Working with @ethiotelecom, to provide a payment solution to these small businesses, called @telebirr. Learn how @Africa118inc is driving #DigitalInclusion for SMEs in Ethiopia 👉 https://t.co/r7H6raACRd #UKAid #GIZ https://t.co/Cqygsn3agk		271	Hootsuite Inc.	https://www.hootsuite.com	0	4	0	0	en	FALSE		ethiotelecom,telebirr,Africa118inc	GSMAInnovationFund,DigitalInclusion,UKAid,GIZ	👉		3	4	1	1	1	0	0	https://gsma.at/3Tg6Tfb	photo	https://pbs.twimg.com/media/FhSPeJcWQAAWpg2.jpg		FALSE		381618637	GSMA	GSMA	London, UK		We represent the interests of the global mobile industry & produce the industry leading events series, @MWCHub: Barcelona | Las Vegas | Shanghai | Africa #MWC23	http://www.gsma.com	102250	256	1594	2664	21002	TRUE	FALSE	FALSE	2011-09-28 16:55:45
1585569956497801217	https://twitter.com/GSMAm4d/status/1585569956497801217	2022-10-27 09:51:50	Tweet	“We need to address the exacerbated inequalities affecting women and underserved groups.” Hon. @MusoniPaula, Minister of ICT &amp; Innovation, on opening the #DigitalInclusion session at #MWC22 https://t.co/bGTLlusi0h		193	Twitter Web App	https://mobile.twitter.com	7	32	1	4	en	FALSE		MusoniPaula	DigitalInclusion,MWC22			1	2	0	1	0	0	0		photo	https://pbs.twimg.com/media/FgETS6_WYAIEVos.jpg		FALSE		581715767	GSMA Mobile for Development	GSMAm4d	Global		Uniting the mobile industry and the development community to drive commercial mobile services for underserved people #M4D #ICT4D	http://www.gsma.com/mobilefordevelopment/	23931	2299	546	3442	16721	FALSE	FALSE	FALSE	2012-05-16 10:25:34
1585573314117894144	https://twitter.com/GSMAm4d/status/1585573314117894144	2022-10-27 10:05:11	Tweet	"While #connectivity has ben growing, only 22% of people in Africa are using #MobileInternet. If we only consider adults, the story is a bit better and the figure stands at 40%." @csibthorpe of @GSMA presents at the #DigitalInclusion session at #MWC22." #M4DatMWC #UKAid #Sida https://t.co/cSwP0nT9Uw		276	Twitter Web App	https://mobile.twitter.com	1	5	1	1	en	FALSE		csibthorpe,GSMA	connectivity,MobileInternet,DigitalInclusion,MWC22,M4DatMWC,UKAid,Sida			2	7	0	2	0	0	0		photo	https://pbs.twimg.com/media/FgEWX3BX0AADd7f.jpg		FALSE		581715767	GSMA Mobile for Development	GSMAm4d	Global		Uniting the mobile industry and the development community to drive commercial mobile services for underserved people #M4D #ICT4D	http://www.gsma.com/mobilefordevelopment/	23931	2299	546	3442	16721	FALSE	FALSE	FALSE	2012-05-16 10:25:34
1585254178200645633	https://twitter.com/GSMAm4d/status/1585254178200645633	2022-10-26 12:57:03	Tweet	“61% of Africa live within the footprint of a mobile broadband network but are not using #MobileInternet services. We must address the #DigitalDivide of today.” - @omardaair British High Commissioner to Rwanda, @FCDOGovUK #MWC22 #DigitalInclusion https://t.co/sLFQ1mdlSX		248	Twitter Web App	https://mobile.twitter.com	4	11	0	1	en	FALSE		omardaair,FCDOGovUK	MobileInternet,DigitalDivide,MWC22,DigitalInclusion			2	4	0	1	0	0	0		photo	https://pbs.twimg.com/media/Ff_0J_xWAAIvDs1.jpg		FALSE		581715767	GSMA Mobile for Development	GSMAm4d	Global		Uniting the mobile industry and the development community to drive commercial mobile services for underserved people #M4D #ICT4D	http://www.gsma.com/mobilefordevelopment/	23931	2299	546	3442	16721	FALSE	FALSE	FALSE	2012-05-16 10:25:34
1591793360523886592	https://twitter.com/GSMAm4d/status/1591793360523886592	2022-11-13 14:01:25	Tweet	With the support of the @FCDOGovUK-funded #GSMAInnovationFund, and through a partnership with @ethiotelecom @Africa118inc is driving #DigitalInclusion for small businesses in #Ethiopia 📱 Here's their story 👉 https://t.co/tBABLbs1sF #UKAid #GIZ https://t.co/c8FETvc8L1		244	Hootsuite Inc.	https://www.hootsuite.com	1	1	0	0	en	FALSE		FCDOGovUK,ethiotelecom,Africa118inc	GSMAInnovationFund,DigitalInclusion,Ethiopia,UKAid,GIZ	📱,👉		3	5	1	1	2	0	0	https://bit.ly/3UeNkVZ	photo	https://pbs.twimg.com/media/FhcvoEFXwAQaLo2.jpg		FALSE		581715767	GSMA Mobile for Development	GSMAm4d	Global		Uniting the mobile industry and the development community to drive commercial mobile services for underserved people #M4D #ICT4D	http://www.gsma.com/mobilefordevelopment/	23931	2299	546	3442	16721	FALSE	FALSE	FALSE	2012-05-16 10:25:34
1591069191935004673	https://twitter.com/GSMAm4d/status/1591069191935004673	2022-11-11 14:03:50	Tweet	“The #GSMAInnovationFund has helped us on networking. We’ve been working with @ethiotelecom to provide a payment solution to these small businesses, called @telebirr.” Learn how @Africa118inc is driving #DigitalInclusion for SMEs in Ethiopia➡️ https://t.co/tBABLbs1sF #UKAid #GIZ https://t.co/TcqzmPkEMZ		280	Hootsuite Inc.	https://www.hootsuite.com	0	2	0	0	en	FALSE		ethiotelecom,telebirr,Africa118inc	GSMAInnovationFund,DigitalInclusion,UKAid,GIZ	➡️		3	4	1	1	1	0	0	https://bit.ly/3UeNkVZ	photo	https://pbs.twimg.com/media/FhSc_5hWAAQZ4OQ.jpg		FALSE		581715767	GSMA Mobile for Development	GSMAm4d	Global		Uniting the mobile industry and the development community to drive commercial mobile services for underserved people #M4D #ICT4D	http://www.gsma.com/mobilefordevelopment/	23931	2299	546	3442	16721	FALSE	FALSE	FALSE	2012-05-16 10:25:34
1595344234210787328	https://twitter.com/GSMAm4d/status/1595344234210787328	2022-11-23 09:11:20	Tweet	.@KPLearning was awarded a #GSMAInnovationFund grant to drive #DigitalInclusion in 🇵🇰 #Pakistan. Through partnering with @Jazz, they are making quality education more accessible through a low-cost, pre-paid bundle. Here's their story 👉 https://t.co/HA4GIWezw7 #UKAid #GIZ https://t.co/BiwzIY86yq		272	Twitter Web App	https://mobile.twitter.com	0	0	0	0	en	FALSE		KPLearning,jazz	GSMAInnovationFund,DigitalInclusion,Pakistan,UKAid,GIZ	🇵🇰,👉		2	5	1	1	2	0	0	https://bit.ly/3V7bDFf	animated_gif	https://video.twimg.com/tweet_video/FiPNAzmXgAEQV7K.mp4		FALSE		581715767	GSMA Mobile for Development	GSMAm4d	Global		Uniting the mobile industry and the development community to drive commercial mobile services for underserved people #M4D #ICT4D	http://www.gsma.com/mobilefordevelopment/	23931	2299	546	3442	16721	FALSE	FALSE	FALSE	2012-05-16 10:25:34
1584931949260378112	https://twitter.com/GSMAm4d/status/1584931949260378112	2022-10-25 15:36:37	Tweet	"Banks are going to have to start providing device financing to help drive access to smartphones." – @JeremyAwori, Absa Bank Kenya PLC on the @AfricaSVS Digital Inclusion For All panel at #MWC22 #DigitalDivide #DigitalInclusion https://t.co/4pO38mCNXV		228	Twitter Web App	https://mobile.twitter.com	5	6	0	0	en	FALSE		JeremyAwori,AfricaSVS	MWC22,DigitalDivide,DigitalInclusion			2	3	0	1	0	0	0		photo	https://pbs.twimg.com/media/Ff7OYcuXgAEcgHu.jpg		FALSE		581715767	GSMA Mobile for Development	GSMAm4d	Global		Uniting the mobile industry and the development community to drive commercial mobile services for underserved people #M4D #ICT4D	http://www.gsma.com/mobilefordevelopment/	23931	2299	546	3442	16721	FALSE	FALSE	FALSE	2012-05-16 10:25:34
1590770366040797184	https://twitter.com/GSMAm4d/status/1590770366040797184	2022-11-10 18:16:25	Tweet	.@Africa118inc is driving #DigitalInclusion in #Ethiopia 👉 “By combining skills training with a very affordable solution, we’ve provided an on-ramp for &gt;4,000 small businesses to be online." Learn more in our new #GSMAInnovationFund video ➡️ https://t.co/tBABLbJ4uF #UKAid #GIZ https://t.co/NJR9rIbgb2		282	Twitter Web App	https://mobile.twitter.com	2	5	0	0	en	FALSE		Africa118inc	DigitalInclusion,Ethiopia,GSMAInnovationFund,UKAid,GIZ	👉,➡️		1	5	1	1	2	0	0	https://bit.ly/3UeNkVZ	photo	https://pbs.twimg.com/media/FhONCpyXoAIZE-B.jpg		FALSE		581715767	GSMA Mobile for Development	GSMAm4d	Global		Uniting the mobile industry and the development community to drive commercial mobile services for underserved people #M4D #ICT4D	http://www.gsma.com/mobilefordevelopment/	23931	2299	546	3442	16721	FALSE	FALSE	FALSE	2012-05-16 10:25:34
1590630776906792963	https://twitter.com/GSMAm4d/status/1590630776906792963	2022-11-10 09:01:44	Tweet	The @GSMA #MobileGenderGap Report 2022 reveals that after years of progress towards women’s equal #DigitalInclusion, we are now seeing a slowdown and, in some cases, a reversal. Download the research here 👉 https://t.co/IqTlCMFADF #UKAid #Sida https://t.co/sWSKBAOtZx		244	Hootsuite Inc.	https://www.hootsuite.com	2	2	0	0	en	FALSE		GSMA	MobileGenderGap,DigitalInclusion,UKAid,Sida	👉		1	4	1	1	1	0	0	https://bit.ly/3aTbzr1	animated_gif	https://video.twimg.com/tweet_video/FhMOQkGXgAEGokt.mp4		FALSE		581715767	GSMA Mobile for Development	GSMAm4d	Global		Uniting the mobile industry and the development community to drive commercial mobile services for underserved people #M4D #ICT4D	http://www.gsma.com/mobilefordevelopment/	23931	2299	546	3442	16721	FALSE	FALSE	FALSE	2012-05-16 10:25:34
1589953387944062976	https://twitter.com/GSMAm4d/status/1589953387944062976	2022-11-08 12:10:02	Tweet	📽️ Excited to share our new video about @Africa118inc, one of the #startups supported by the #GSMAInnovationFund. Hear from CEO &amp; founder Ezana Raswork, who shares his vision to drive #DigitalInclusion for small businesses in #Ethiopia 👉 https://t.co/tBABLbJ4uF #UKAid #GIZ https://t.co/U3IEw1X23S		278	Twitter Web App	https://mobile.twitter.com	3	5	0	0	en	FALSE		Africa118inc	startups,GSMAInnovationFund,DigitalInclusion,Ethiopia,UKAid,GIZ	📽️,👉		1	6	1	1	2	0	0	https://bit.ly/3UeNkVZ	animated_gif	https://video.twimg.com/tweet_video/FhCkeAaXoAIfbJ7.mp4		FALSE		581715767	GSMA Mobile for Development	GSMAm4d	Global		Uniting the mobile industry and the development community to drive commercial mobile services for underserved people #M4D #ICT4D	http://www.gsma.com/mobilefordevelopment/	23931	2299	546	3442	16721	FALSE	FALSE	FALSE	2012-05-16 10:25:34
1585585558562160641	https://twitter.com/GSMAm4d/status/1585585558562160641	2022-10-27 10:53:50	Reply	"In South Africa, 78% of the population access internet through #mobile connectivity. And 50% of this number are #women. We aim at achieving the same results across all our markets." - Davide Tacchino from @Vodacom #MWC22 #M4DatMWC #DigitalInclusion		250	Twitter Web App	https://mobile.twitter.com	0	3	0	0	en		GSMAm4d	Vodacom	mobile,women,MWC22,M4DatMWC,DigitalInclusion			1	5	0	0	0	0	0					FALSE		581715767	GSMA Mobile for Development	GSMAm4d	Global		Uniting the mobile industry and the development community to drive commercial mobile services for underserved people #M4D #ICT4D	http://www.gsma.com/mobilefordevelopment/	23931	2299	546	3442	16721	FALSE	FALSE	FALSE	2012-05-16 10:25:34
1584929883524071424	https://twitter.com/GSMAm4d/status/1584929883524071424	2022-10-25 15:28:25	Quote	.@AfricaSVS kicks off this session at #MWC22 with some key stats: ➡️ There are 650 million mobile users in Africa ➡️ 4/10 people have access to internet ➡️ &gt;70% of people in Africa do not have access to reliable electricity. What is the impact of this on #DigitalInclusion? https://t.co/OvsyuF4w5Q		277	Twitter Web App	https://mobile.twitter.com	3	5	0	0	en	FALSE		AfricaSVS	MWC22,DigitalInclusion	➡️,➡️,➡️		1	2	0	1	3	0	0		photo	https://pbs.twimg.com/media/Ff7NTf5XoAU-3hw.jpg		FALSE		581715767	GSMA Mobile for Development	GSMAm4d	Global		Uniting the mobile industry and the development community to drive commercial mobile services for underserved people #M4D #ICT4D	http://www.gsma.com/mobilefordevelopment/	23931	2299	546	3442	16721	FALSE	FALSE	FALSE	2012-05-16 10:25:34
1594662335301361665	https://twitter.com/GSMAm4d/status/1594662335301361665	2022-11-21 12:01:42	Tweet	The #COVID19 pandemic continues to disproportionately affect women ♀️ and the impact on women’s #DigitalInclusion is coming into focus. Closing the #MobileGenderGap has never been more critical. Read more 👉 https://t.co/IqTlCMFADF #UKAid #Sida https://t.co/dRPwOEnmpN		243	Hootsuite Inc.	https://www.hootsuite.com	0	0	0	0	en	FALSE			COVID19,DigitalInclusion,MobileGenderGap,UKAid,Sida	♀️,👉		0	5	1	1	2	0	0	https://bit.ly/3aTbzr1	photo	https://pbs.twimg.com/media/FiFg8ZLXwAIr_q9.jpg		FALSE		581715767	GSMA Mobile for Development	GSMAm4d	Global		Uniting the mobile industry and the development community to drive commercial mobile services for underserved people #M4D #ICT4D	http://www.gsma.com/mobilefordevelopment/	23931	2299	546	3442	16721	FALSE	FALSE	FALSE	2012-05-16 10:25:34
1592835361507807235	https://twitter.com/GSMAm4d/status/1592835361507807235	2022-11-16 11:01:58	Tweet	Stakeholder coordination is crucial for establishing an evidence base on the digital gender gap ♀️ and using this to develop and deliver effective strategies and policies to address it. Read our recommendations here 👉 https://t.co/CKHyJdCVUR #UKAid #Sida #DigitalInclusion https://t.co/CbmAfSelM7		273	Hootsuite Inc.	https://www.hootsuite.com	0	0	0	0	en	FALSE			UKAid,Sida,DigitalInclusion	♀️,👉		0	3	1	1	2	0	0	https://bit.ly/3QJpuPH	photo	https://pbs.twimg.com/media/FhrjUfyWYAMgmEq.jpg		FALSE		581715767	GSMA Mobile for Development	GSMAm4d	Global		Uniting the mobile industry and the development community to drive commercial mobile services for underserved people #M4D #ICT4D	http://www.gsma.com/mobilefordevelopment/	23931	2299	546	3442	16721	FALSE	FALSE	FALSE	2012-05-16 10:25:34
1589898095487115264	https://twitter.com/GSMAm4d/status/1589898095487115264	2022-11-08 08:30:19	Tweet	To tackle the #MobileGenderGap effectively, strategies, policies &amp; budgets need to explicitly address women’s needs, circumstances, capabilities &amp; preferences. Read our policy recommendations for accelerating #DigitalInclusion for women 👉 https://t.co/CKHyJdTYWR #UKAid #Sida https://t.co/ogcXHYvvJO		285	Hootsuite Inc.	https://www.hootsuite.com	0	1	0	0	en	FALSE			MobileGenderGap,DigitalInclusion,UKAid,Sida	👉		0	4	1	1	1	0	0	https://bit.ly/3QJpuPH	photo	https://pbs.twimg.com/media/FhBz5HaWAAAFcj6.jpg		FALSE		581715767	GSMA Mobile for Development	GSMAm4d	Global		Uniting the mobile industry and the development community to drive commercial mobile services for underserved people #M4D #ICT4D	http://www.gsma.com/mobilefordevelopment/	23931	2299	546	3442	16721	FALSE	FALSE	FALSE	2012-05-16 10:25:34
1588456486908432385	https://twitter.com/GSMAm4d/status/1588456486908432385	2022-11-04 09:01:53	Tweet	Gender-disaggregated data is currently limited, despite being critical to understanding and tackling the #MobileGenderGap. This report contains actionable recommendations for policymakers to accelerate #DigitalInclusion for women 👉 https://t.co/CKHyJdCo5j #UKAid #Sida https://t.co/i00yj27rpp		269	Hootsuite Inc.	https://www.hootsuite.com	1	3	0	0	en	FALSE			MobileGenderGap,DigitalInclusion,UKAid,Sida	👉		0	4	1	1	1	0	0	https://bit.ly/3QJpuPH	photo	https://pbs.twimg.com/media/FgtUwekX0AAYHW7.jpg		FALSE		581715767	GSMA Mobile for Development	GSMAm4d	Global		Uniting the mobile industry and the development community to drive commercial mobile services for underserved people #M4D #ICT4D	http://www.gsma.com/mobilefordevelopment/	23931	2299	546	3442	16721	FALSE	FALSE	FALSE	2012-05-16 10:25:34
1586674545683046401	https://twitter.com/GSMAm4d/status/1586674545683046401	2022-10-30 11:01:05	Tweet	How can we accelerate women's #DigitalInclusion? 1. Understand the context of #DigitalInclusion for women 2. Integrate a gender perspective in policies &amp; budget 3. Address the barriers to #MobileInternet adoption &amp; use 4. Collaborate with stakeholders 👉 https://t.co/CKHyJdCo5j		287	Hootsuite Inc.	https://www.hootsuite.com	3	6	0	0	en	FALSE			DigitalInclusion,DigitalInclusion,MobileInternet	👉		0	3	1	0	1	0	0	https://bit.ly/3QJpuPH				FALSE		581715767	GSMA Mobile for Development	GSMAm4d	Global		Uniting the mobile industry and the development community to drive commercial mobile services for underserved people #M4D #ICT4D	http://www.gsma.com/mobilefordevelopment/	23931	2299	546	3442	16721	FALSE	FALSE	FALSE	2012-05-16 10:25:34
1585675798702424068	https://twitter.com/GSMAm4d/status/1585675798702424068	2022-10-27 16:52:25	Tweet	That's a wrap on #M4DatMWC! It's been a fantastic 3 days discussing #DigitalInclusion #MobileMoney #ClimateTech #HumanitarianInnovation &amp; #DigitalUtilities. We brought together inspiring sector leaders to explore how digital technology can reduce inequalities in our world. #MWC22 https://t.co/DIrJRJZkt0		284	Twitter Web App	https://mobile.twitter.com	2	9	0	0	en	FALSE			M4DatMWC,DigitalInclusion,MobileMoney,ClimateTech,HumanitarianInnovation,DigitalUtilities,MWC22			0	7	0	4	0	0	0		photo	https://pbs.twimg.com/media/FgFxLOOWYAQQVPr.jpg		FALSE		581715767	GSMA Mobile for Development	GSMAm4d	Global		Uniting the mobile industry and the development community to drive commercial mobile services for underserved people #M4D #ICT4D	http://www.gsma.com/mobilefordevelopment/	23931	2299	546	3442	16721	FALSE	FALSE	FALSE	2012-05-16 10:25:34
1585549463329849346	https://twitter.com/GSMAm4d/status/1585549463329849346	2022-10-27 08:30:24	Tweet	🗣 Our #DigitalInclusion session which will explore the latest data &amp; trends on the #DigitalDivide in Africa is starting in 1 hour! Head to MH4 to hear from expert speakers as they discuss strategies for reaching the underserved 👉 https://t.co/60kXssQ0Tm #MWC22 #UKAid #Sida https://t.co/P3lSiHREnU		278	Twitter Web App	https://mobile.twitter.com	0	6	0	0	en	FALSE			DigitalInclusion,DigitalDivide,MWC22,UKAid,Sida	👉		0	5	1	1	1	0	0	https://bit.ly/3eMOyrW	photo	https://pbs.twimg.com/media/FgD9VRzWQAAzI5u.jpg		FALSE		581715767	GSMA Mobile for Development	GSMAm4d	Global		Uniting the mobile industry and the development community to drive commercial mobile services for underserved people #M4D #ICT4D	http://www.gsma.com/mobilefordevelopment/	23931	2299	546	3442	16721	FALSE	FALSE	FALSE	2012-05-16 10:25:34
1585605392863723522	https://twitter.com/GSMAPolicy/status/1585605392863723522	2022-10-27 12:12:39	Reply	#LowBand #spectrum is the cornerstone of #DigitalEquality and a driver of broad and affordable connectivity. It is a crucial national asset that can build bridges towards #DigitalInclusion. @ZoghbiLuiz #PLF22		208	Twitter Web App	https://mobile.twitter.com	0	0	0	0	en		GSMAPolicy	ZoghbiLuiz	LowBand,spectrum,DigitalEquality,DigitalInclusion,PLF22			1	5	0	0	0	0	0					FALSE		357586500	GSMA Public Policy	GSMAPolicy	London, England		Our mission is to advance policy and regulation that enables a safe, sustainable and innovative mobile sector for all.	http://www.gsma.com/publicpolicy	4002	1325	149	1341	4176	FALSE	FALSE	FALSE	2011-08-18 16:05:40
1588486417084284928	https://twitter.com/hallgreenhealth/status/1588486417084284928	2022-11-04 11:00:49	Tweet	A lack of digital skills and access can have a huge negative impact on a person’s life, leading to poorer health outcomes and a lower life expectancy, increased loneliness and social isolation, less access to jobs and education. https://t.co/39CWH3r2zL #digitalinclusion https://t.co/z4hzuuuhEI		272	Hootsuite Inc.	https://www.hootsuite.com	5	5	1	1	en	FALSE			digitalinclusion			0	1	1	1	0	0	0	https://www.goodthingsfoundation.org/the-digital-divide/	photo	https://pbs.twimg.com/media/Fgtv-mSXEAIB0PW.jpg		FALSE		920575707964731392	Hall Green Health	hallgreenhealth	Hall Green,Birmingham, England		💙 Putting patients at the heart of everything we do 🌎 GP Surgery based in Hall Green, Birmingham 🕟 This page is monitored Weekdays 08:30 - 16:30	http://www.hallgreenhealth.co.uk/	548	652	2	279	1195	FALSE	FALSE	FALSE	2017-10-18 09:02:07
1592819924875067393	https://twitter.com/HanleyConsultng/status/1592819924875067393	2022-11-16 10:00:37	Tweet	As we continue to support General Practice in managing overwhelming levels of demand this winter, we asked Paul Harvey to share his thoughts on #digitaltransformation, #demandmanagement and #digitalinclusion https://t.co/sY8ecozM3Y		232	Hootsuite Inc.	https://www.hootsuite.com	0	0	0	0	en	FALSE			digitaltransformation,demandmanagement,digitalinclusion			0	3	1	0	0	0	0	http://ow.ly/RZ9I50LEQtb				FALSE		1371501004936646660	Hanley Consulting	HanleyConsultng	South East England		Providing IT and operational consultancy services to NHS and non-NHS organisations since 2009	http://www.hanleyconsulting.co.uk	67	276	0	73	184	FALSE	FALSE	FALSE	2021-03-15 16:38:28
1584595076583493635	https://twitter.com/TheHeartofIda/status/1584595076583493635	2022-10-24 17:18:01	Tweet	Call us at 562-570-3548 or email heartofida@gmail.com to learn more. #LBrecovers #LBdigitalinclusion #digitalequityNOW #digitalinclusion @LongBeachCity @LBEconDev https://t.co/yHzJIP8Zig		162	Canva	https://www.canva.com	2	2	0	0	en	FALSE		LongBeachCity,LBEconDev	LBrecovers,LBdigitalinclusion,digitalequityNOW,digitalinclusion			2	4	0	1	0	0	0		photo	https://pbs.twimg.com/media/Ff2c0zOWQAE2CwG.jpg		FALSE		356524342	The Heart of Ida	TheHeartofIda	Long Beach, CA		We envision a community where every senior has the support they need to live independently & thrive, including feeling heard, appreciated, connected & safe.	http://www.heartofida.org	562	858	9	1796	2485	FALSE	FALSE	FALSE	2011-08-17 00:08:04
1585297834114678785	https://twitter.com/edwindiender/status/1585297834114678785	2022-10-26 15:50:31	Tweet	An absolute inspiration to meet and share thoughts w/ @jerinfm, former chairperson of IEEE Women in Engineering and Top 100 Women in Web3.0 and metaverse. #energyverse #huawei #mbbf #womeninstem #digitalinclusion https://t.co/FbXs0bf1L4		238	LinkedIn	http://www.linkedin.com/	1	1	0	0	en	FALSE		jerinfm	energyverse,huawei,mbbf,womeninstem,digitalinclusion			1	5	1	0	0	0	0	https://lnkd.in/gkduXBQv				FALSE		317156510	F.E. (Edwin) Diender	edwindiender	Bangkok, Thailand		Blue ocean strategist, #innovation officer for #smartcity economics and #digitaltransformation. Talks about #energytransition, #energyinternet and #energyverse	http://www.holland.com/global/tourism/destinations/provinces/overijssel/kampen-6.htm	4658	704	111	23004	21311	FALSE	FALSE	FALSE	2011-06-14 14:34:24
1596029740737257473	https://twitter.com/edwindiender/status/1596029740737257473	2022-11-25 06:35:17	Tweet	I will join and speak at this post G20 summit about #netzero, #energytransition, the digital journey and the #energyverse. Hope to see you in Jakarta (Nov 29-30). #huawei #digitalinclusion https://t.co/DNEZaxNmws		216	LinkedIn	http://www.linkedin.com/	0	0	0	0	en	FALSE			netzero,energytransition,energyverse,huawei,digitalinclusion			0	5	1	0	0	0	0	https://lnkd.in/gUGSefJQ				FALSE		317156510	F.E. (Edwin) Diender	edwindiender	Bangkok, Thailand		Blue ocean strategist, #innovation officer for #smartcity economics and #digitaltransformation. Talks about #energytransition, #energyinternet and #energyverse	http://www.holland.com/global/tourism/destinations/provinces/overijssel/kampen-6.htm	4658	704	111	23004	21311	FALSE	FALSE	FALSE	2011-06-14 14:34:24
1596026532816117760	https://twitter.com/edwindiender/status/1596026532816117760	2022-11-25 06:22:32	Tweet	If you're wondering how you can receive broadcasts, instant replays, tweets, real-time match info, player's interviews, and what have you, from the world cup 2022? Here's a hunch. #energyverse #huawei #digitalinclusion https://t.co/rDkjW2hNHy		245	LinkedIn	http://www.linkedin.com/	0	0	0	0	en	FALSE			energyverse,huawei,digitalinclusion			0	3	1	0	0	0	0	https://lnkd.in/gw3WnB2A				FALSE		317156510	F.E. (Edwin) Diender	edwindiender	Bangkok, Thailand		Blue ocean strategist, #innovation officer for #smartcity economics and #digitaltransformation. Talks about #energytransition, #energyinternet and #energyverse	http://www.holland.com/global/tourism/destinations/provinces/overijssel/kampen-6.htm	4658	704	111	23004	21311	FALSE	FALSE	FALSE	2011-06-14 14:34:24
1594887915674292224	https://twitter.com/edwindiender/status/1594887915674292224	2022-11-22 02:58:05	Tweet	What if you can read but cannot grasp the meaning or visualize what you read? To help solve this, we supported and setup #digischools. And the results are significant. #tech4all #digitalinclusion #energyverse https://t.co/X8qfGPSw3M		238	Twitter for Android	http://twitter.com/download/android	0	0	0	0	en	FALSE			digischools,tech4all,digitalinclusion,energyverse			0	4	1	0	0	0	0	https://www.huawei.com/en/media-center/our-value/connecting-words-to-their-meaning				FALSE		317156510	F.E. (Edwin) Diender	edwindiender	Bangkok, Thailand		Blue ocean strategist, #innovation officer for #smartcity economics and #digitaltransformation. Talks about #energytransition, #energyinternet and #energyverse	http://www.holland.com/global/tourism/destinations/provinces/overijssel/kampen-6.htm	4658	704	111	23004	21311	FALSE	FALSE	FALSE	2011-06-14 14:34:24
1593972126561992704	https://twitter.com/edwindiender/status/1593972126561992704	2022-11-19 14:19:04	Tweet	Cyrus Janssen 王德中 shares his views. His insights and (his ability to access and validate) data are always to the point. #huawei #energyverse #industryenablement #digitalinclusion https://t.co/yerMnE5YKf		206	LinkedIn	http://www.linkedin.com/	0	0	0	0	en	FALSE			huawei,energyverse,industryenablement,digitalinclusion			0	4	1	0	0	0	0	https://lnkd.in/gPBfPGWD				FALSE		317156510	F.E. (Edwin) Diender	edwindiender	Bangkok, Thailand		Blue ocean strategist, #innovation officer for #smartcity economics and #digitaltransformation. Talks about #energytransition, #energyinternet and #energyverse	http://www.holland.com/global/tourism/destinations/provinces/overijssel/kampen-6.htm	4658	704	111	23004	21311	FALSE	FALSE	FALSE	2011-06-14 14:34:24
1592888507617677314	https://twitter.com/edwindiender/status/1592888507617677314	2022-11-16 14:33:09	Tweet	#energyverse #digitalinclusion #greenenergy https://t.co/iSBaZesWGz		67	LinkedIn	http://www.linkedin.com/	0	0	0	0	qme	FALSE			energyverse,digitalinclusion,greenenergy			0	3	1	0	0	0	0	https://lnkd.in/gQWvxERC				FALSE		317156510	F.E. (Edwin) Diender	edwindiender	Bangkok, Thailand		Blue ocean strategist, #innovation officer for #smartcity economics and #digitaltransformation. Talks about #energytransition, #energyinternet and #energyverse	http://www.holland.com/global/tourism/destinations/provinces/overijssel/kampen-6.htm	4658	704	111	23004	21311	FALSE	FALSE	FALSE	2011-06-14 14:34:24
1592151550235119616	https://twitter.com/edwindiender/status/1592151550235119616	2022-11-14 13:44:44	Tweet	Honored to join the 77th Indonesia National Electricity Days (Nov 29-30) where I'll share my views on building a safe and secure digital space for electric power. https://t.co/vfcFK402KY #energyverse #huawei #digitalinclusion https://t.co/oTH4pGDHgB		253	LinkedIn	http://www.linkedin.com/	0	1	0	0	en	FALSE			energyverse,huawei,digitalinclusion			0	3	2	0	0	0	0	http://mki-ieps.id/8/hln-2022				FALSE		317156510	F.E. (Edwin) Diender	edwindiender	Bangkok, Thailand		Blue ocean strategist, #innovation officer for #smartcity economics and #digitaltransformation. Talks about #energytransition, #energyinternet and #energyverse	http://www.holland.com/global/tourism/destinations/provinces/overijssel/kampen-6.htm	4658	704	111	23004	21311	FALSE	FALSE	FALSE	2011-06-14 14:34:24
1592151040006422528	https://twitter.com/edwindiender/status/1592151040006422528	2022-11-14 13:42:43	Quote	Honored to join the 77th Indonesia National Electricity Days (Nov 29-30) where I'll share my views on building a safe and secure digital space for electric power. https://t.co/vfcFK402KY #energyverse #huawei #digitalinclusion		229	Twitter for Android	http://twitter.com/download/android	0	0	0	0	en	FALSE			energyverse,huawei,digitalinclusion			0	3	1	0	0	0	0	http://mki-ieps.id/8/hln-2022				FALSE		317156510	F.E. (Edwin) Diender	edwindiender	Bangkok, Thailand		Blue ocean strategist, #innovation officer for #smartcity economics and #digitaltransformation. Talks about #energytransition, #energyinternet and #energyverse	http://www.holland.com/global/tourism/destinations/provinces/overijssel/kampen-6.htm	4658	704	111	23004	21311	FALSE	FALSE	FALSE	2011-06-14 14:34:24
1592149909272432641	https://twitter.com/edwindiender/status/1592149909272432641	2022-11-14 13:38:13	Tweet	Honored to join the 77th Indonesia National Electricity Days (Nov 29-30) and share my views on building a safe and secure digital space for electric power. https://t.co/8HycrRJB7G #energyverse #huawei #digitalinclusion https://t.co/V2QzMlcu4i		246	LinkedIn	http://www.linkedin.com/	0	0	0	0	en	FALSE			energyverse,huawei,digitalinclusion			0	3	2	0	0	0	0	https://lnkd.in/guxA6VaH				FALSE		317156510	F.E. (Edwin) Diender	edwindiender	Bangkok, Thailand		Blue ocean strategist, #innovation officer for #smartcity economics and #digitaltransformation. Talks about #energytransition, #energyinternet and #energyverse	http://www.holland.com/global/tourism/destinations/provinces/overijssel/kampen-6.htm	4658	704	111	23004	21311	FALSE	FALSE	FALSE	2011-06-14 14:34:24
1591103605637263362	https://twitter.com/edwindiender/status/1591103605637263362	2022-11-11 16:20:35	Tweet	Honored to have been invited by EY together w/ Carmen M. Sprus and speak about the #energyverse, #smartcities and #digitaltransformation. #huawei #digitalinclusion #carbonneutrality https://t.co/jxqlSzMC1W		207	LinkedIn	http://www.linkedin.com/	0	0	0	0	en	FALSE			energyverse,smartcities,digitaltransformation,huawei,digitalinclusion,carbonneutrality			0	6	1	0	0	0	0	https://lnkd.in/gXnKsBzb				FALSE		317156510	F.E. (Edwin) Diender	edwindiender	Bangkok, Thailand		Blue ocean strategist, #innovation officer for #smartcity economics and #digitaltransformation. Talks about #energytransition, #energyinternet and #energyverse	http://www.holland.com/global/tourism/destinations/provinces/overijssel/kampen-6.htm	4658	704	111	23004	21311	FALSE	FALSE	FALSE	2011-06-14 14:34:24
1590014548261883907	https://twitter.com/edwindiender/status/1590014548261883907	2022-11-08 16:13:04	Tweet	Copenhagen Economics: "In 2021, #huawei contributed EUR 12.3bn to the European economy, supported 143,800 jobs, generated EUR 5.2bn in tax revenue." Just saying. #energyverse #digitalinclusion #sdg https://t.co/qSGJzpUdog		225	LinkedIn	http://www.linkedin.com/	0	0	0	0	en	FALSE			huawei,energyverse,digitalinclusion,sdg			0	4	1	0	0	0	0	https://lnkd.in/gdSZH-qT				FALSE		317156510	F.E. (Edwin) Diender	edwindiender	Bangkok, Thailand		Blue ocean strategist, #innovation officer for #smartcity economics and #digitaltransformation. Talks about #energytransition, #energyinternet and #energyverse	http://www.holland.com/global/tourism/destinations/provinces/overijssel/kampen-6.htm	4658	704	111	23004	21311	FALSE	FALSE	FALSE	2011-06-14 14:34:24
1586317137681211392	https://twitter.com/edwindiender/status/1586317137681211392	2022-10-29 11:20:52	Tweet	Mango - an App for people w/ eg. dementia to help them navigate train &amp; bus interchanges. Built on our cloud w/ machine learning, AR and image recognition. #tech4good #energyverse #digitalinclusion #huaweicloud https://t.co/Zqa6XRIFCS		242	LinkedIn	http://www.linkedin.com/	2	1	0	0	en	FALSE			tech4good,energyverse,digitalinclusion,huaweicloud			0	4	1	0	0	0	0	https://lnkd.in/g-psieSF				FALSE		317156510	F.E. (Edwin) Diender	edwindiender	Bangkok, Thailand		Blue ocean strategist, #innovation officer for #smartcity economics and #digitaltransformation. Talks about #energytransition, #energyinternet and #energyverse	http://www.holland.com/global/tourism/destinations/provinces/overijssel/kampen-6.htm	4658	704	111	23004	21311	FALSE	FALSE	FALSE	2011-06-14 14:34:24
1592563857339432962	https://twitter.com/Hope_mbro_uk/status/1592563857339432962	2022-11-15 17:03:06	Tweet	FREE SUPPORT on how to use your Laptop | Tablet | Smartphone. All ages and abilities are very welcome. FREE Tea, Coffee, and Company! #middlesbrough #DigitalInclusion #digitalsupport #digitalinclusion #digitalskills #techsupport #IThelp https://t.co/Ds9vD5baQK		241	Hootsuite Inc.	https://www.hootsuite.com	0	0	1	0	en	FALSE			middlesbrough,DigitalInclusion,digitalsupport,digitalinclusion,digitalskills,techsupport,IThelp			0	7	0	1	0	0	0		photo	https://pbs.twimg.com/media/FhnsY2IXoAQs-bq.jpg		FALSE		272007841	The Hope Foundation	Hope_mbro_uk	Middlesbrough UK		Charity supporting local communities to engage with digital media and e-learning for fun & work. A wide range of courses and services.	http://www.hope-foundation.org.uk	429	314	12	164	989	FALSE	FALSE	FALSE	2011-03-25 16:40:46
1597576657660952576	https://twitter.com/Hope_mbro_uk/status/1597576657660952576	2022-11-29 13:02:11	Tweet	FREE SUPPORT on how to use your Laptop | Tablet | Smartphone. All ages and abilities are very welcome. FREE Tea, Coffee, and Company! #middlesbrough #DigitalInclusion #digitalsupport #digitalinclusion #digitalskills #techsupport #IThelp https://t.co/CjkELiTvCD		241	Hootsuite Inc.	https://www.hootsuite.com	0	0	0	0	en	FALSE			middlesbrough,DigitalInclusion,digitalsupport,digitalinclusion,digitalskills,techsupport,IThelp			0	7	0	1	0	0	0		photo	https://pbs.twimg.com/media/Fiu7gSTXwAEcwa1.jpg		FALSE		272007841	The Hope Foundation	Hope_mbro_uk	Middlesbrough UK		Charity supporting local communities to engage with digital media and e-learning for fun & work. A wide range of courses and services.	http://www.hope-foundation.org.uk	429	314	12	164	989	FALSE	FALSE	FALSE	2011-03-25 16:40:46
1595673808161341445	https://twitter.com/Hope_mbro_uk/status/1595673808161341445	2022-11-24 07:00:56	Tweet	FREE SUPPORT on how to use your Laptop | Tablet | Smartphone. All ages and abilities are very welcome. FREE Tea, Coffee, and Company! #middlesbrough #DigitalInclusion #digitalsupport #digitalinclusion #digitalskills #techsupport #IThelp https://t.co/59EcSKsiPy		241	Hootsuite Inc.	https://www.hootsuite.com	1	1	0	0	en	FALSE			middlesbrough,DigitalInclusion,digitalsupport,digitalinclusion,digitalskills,techsupport,IThelp			0	7	0	1	0	0	0		photo	https://pbs.twimg.com/media/FiT431yX0AYbHvl.jpg		FALSE		272007841	The Hope Foundation	Hope_mbro_uk	Middlesbrough UK		Charity supporting local communities to engage with digital media and e-learning for fun & work. A wide range of courses and services.	http://www.hope-foundation.org.uk	429	314	12	164	989	FALSE	FALSE	FALSE	2011-03-25 16:40:46
1590600329007357952	https://twitter.com/Hope_mbro_uk/status/1590600329007357952	2022-11-10 07:00:45	Tweet	TEA &amp; TECHNOLOGY @ Hope Café EVERY THURSDAY 10AM -11:30AM Free support on how to use your laptop | Tablet | Smartphone. Join our very helpful Digibuddies to learn new skills or get any issues you are having resolved. #digitalsupport #digitalinclusion https://t.co/EiNNUq7pst		259	Hootsuite Inc.	https://www.hootsuite.com	0	1	0	0	en	FALSE			digitalsupport,digitalinclusion			0	2	0	1	0	0	0		photo	https://pbs.twimg.com/media/FhLyke3X0AEbs5X.jpg		FALSE		272007841	The Hope Foundation	Hope_mbro_uk	Middlesbrough UK		Charity supporting local communities to engage with digital media and e-learning for fun & work. A wide range of courses and services.	http://www.hope-foundation.org.uk	429	314	12	164	989	FALSE	FALSE	FALSE	2011-03-25 16:40:46
1588536194278776832	https://twitter.com/Hope_mbro_uk/status/1588536194278776832	2022-11-04 14:18:36	Tweet	FREE SUPPORT on how to use your Laptop | Tablet | Smartphone. All ages and abilities very welcome. FREE Tea, Coffee, and Company! #middlesbrough #DigitalInclusion #digitalsupport #digitalinclusion #digitalskills #techsupport #IThelp https://t.co/SCBeG4G2lO		237	Hootsuite Inc.	https://www.hootsuite.com	0	0	0	0	en	FALSE			middlesbrough,DigitalInclusion,digitalsupport,digitalinclusion,digitalskills,techsupport,IThelp			0	7	0	1	0	0	0		photo	https://pbs.twimg.com/media/FgudQCbXgAEzycS.jpg		FALSE		272007841	The Hope Foundation	Hope_mbro_uk	Middlesbrough UK		Charity supporting local communities to engage with digital media and e-learning for fun & work. A wide range of courses and services.	http://www.hope-foundation.org.uk	429	314	12	164	989	FALSE	FALSE	FALSE	2011-03-25 16:40:46
1584847747882094594	https://twitter.com/Hope_mbro_uk/status/1584847747882094594	2022-10-25 10:02:02	Tweet	TEA &amp; TECHNOLOGY @ Hope Café EVERY THURSDAY 10AM -11:30AM Free support on how to use your laptop | Tablet | Smartphone. Join our very helpful Digibuddies to learn new skills or get any issues you are having resolved. #digitalsupport #digitalinclusion https://t.co/9149cGgnUf		259	Hootsuite Inc.	https://www.hootsuite.com	0	0	0	0	en	FALSE			digitalsupport,digitalinclusion			0	2	0	1	0	0	0		photo	https://pbs.twimg.com/media/Ff6CoOYWIAI1_Tw.jpg		FALSE		272007841	The Hope Foundation	Hope_mbro_uk	Middlesbrough UK		Charity supporting local communities to engage with digital media and e-learning for fun & work. A wide range of courses and services.	http://www.hope-foundation.org.uk	429	314	12	164	989	FALSE	FALSE	FALSE	2011-03-25 16:40:46
1588183274316509184	https://twitter.com/IALabs_/status/1588183274316509184	2022-11-03 14:56:14	Tweet	In 2016, Guillermo Robles discovered he couldn't order a pizza from Domino's website using his screen reader. His lawsuit against Domino's has turned into one of the most important digital accessibility lawsuits. https://t.co/yEVTJF9lYA #digitalinclusion #accessibility		271	Twitter Web App	https://mobile.twitter.com	0	0	0	0	en	FALSE			digitalinclusion,accessibility			0	2	1	0	0	0	0	https://ialabs.ie/the-robles-versus-dominos-pizza-case/				FALSE		1479486039832080386	Inclusion and Accessibility Labs DAC	IALabs_	Dublin City, Ireland		We offer support and services to companies to ensure that they are digitally accessible.	http://www.ialabs.ie	111	338	0	256	186	FALSE	FALSE	FALSE	2022-01-07 16:13:06
1588100741859770369	https://twitter.com/IFLA/status/1588100741859770369	2022-11-03 09:28:17	Tweet	The #digitalinclusion team of IFLA’s North America Regional Division held their first webinar “Digital Inclusion and Libraries in North America: Prospects and Challenges”. Watch the webinar’s recording and get your digital inclusion skills up to date: https://t.co/WEoqt0u10O https://t.co/1xVrmHdJ94		278	Twitter Web App	https://mobile.twitter.com	3	7	0	0	en	FALSE			digitalinclusion			0	1	1	1	0	0	0	http://bit.ly/3DWG23g	photo	https://pbs.twimg.com/media/FgoREMEXoAAezpA.jpg	Digital Inclusion and Libraries in North America: Prospects and Challenges Webinar. Recording Available!	FALSE		53361561	IFLA	IFLA	The Hague, The Netherlands		The International Federation of Library Associations and Institutions (IFLA) is the global voice of the library and information profession.	http://www.ifla.org	33134	500	1111	1395	4771	FALSE	FALSE	FALSE	2009-07-03 11:32:45
1595005209968889865	https://twitter.com/immerea_studio/status/1595005209968889865	2022-11-22 10:44:10	Tweet	We are happy to announce our upcoming project "𝗧𝗵𝗲 𝗦𝗼𝘂𝗻𝗱 𝗼𝗳 𝗠𝗮𝘁𝘁𝗲𝗿" which has been awarded with this year's 𝗖𝗼𝗻𝘁𝗲𝗻𝘁 𝗩𝗶𝗲𝗻𝗻𝗮 𝗔𝘄𝗮𝗿𝗱 and the 𝗦𝗫𝗦𝗪 𝘀𝗽𝗲𝗰𝗶𝗮𝗹 𝗽𝗿𝗶𝘇𝗲! Read more [1/5] ⬇️ #VR #experience #digitalinclusion #accessibility https://t.co/ZJ078OTDKt		226	Twitter Web App	https://mobile.twitter.com	4	10	1	1	en	FALSE			VR,experience,digitalinclusion,accessibility	⬇️		0	4	0	1	1	0	0		photo	https://pbs.twimg.com/media/FiKX3yNXgAUSnA_.jpg		FALSE		1400444178488717329	immerea.studio	immerea_studio	Vienna, Austria		• Interactive media company focusing on the development of VR Games & Virtual Installations • Run by @manuel_bonell, @flavia_mazz and Michael Bonell	http://www.immerea.com	206	254	1	1395	167	FALSE	FALSE	FALSE	2021-06-03 13:28:22
1592852981061677056	https://twitter.com/InfratelAfrica/status/1592852981061677056	2022-11-16 12:11:59	Reply	Life shouldn't be this hard. #infratelafrica #ruraltelephony #ruralbroadband #internetaccess #digitalinclusion #technology		123	Twitter Web App	https://mobile.twitter.com	1	2	1	0	en		InfratelAfrica		infratelafrica,ruraltelephony,ruralbroadband,internetaccess,digitalinclusion,technology			0	6	0	0	0	0	0					FALSE		1483385395744231426	Infratel Africa	InfratelAfrica	9B Akwusu street,Lekki Phase 1		Telecommunications infrastructure service provider	http://www.infratelafrica.com	17	7	0	97	257	FALSE	FALSE	FALSE	2022-01-18 10:27:13
1593573387439415296	https://twitter.com/InfratelAfrica/status/1593573387439415296	2022-11-18 11:54:37	Reply	On the benefit of this, it'll transform Africa into a more digitalized economy. You can see that there's a lot of work to be done, right? #infratelafrica #ruraltelephony #ruraltransformation #technology #digitalinclusion		222	Twitter Web App	https://mobile.twitter.com	0	0	0	0	en		InfratelAfrica		infratelafrica,ruraltelephony,ruraltransformation,technology,digitalinclusion			0	5	0	0	0	0	0					FALSE		1483385395744231426	Infratel Africa	InfratelAfrica	9B Akwusu street,Lekki Phase 1		Telecommunications infrastructure service provider	http://www.infratelafrica.com	17	7	0	97	257	FALSE	FALSE	FALSE	2022-01-18 10:27:13
1590302077162749955	https://twitter.com/InfratelAfrica/status/1590302077162749955	2022-11-09 11:15:36	Reply	#infratelafrica #ruraltelephony #ruralbroadband #internetaccess #digitalinclusion #technology		93	Twitter Web App	https://mobile.twitter.com	0	0	0	0	qht		InfratelAfrica		infratelafrica,ruraltelephony,ruralbroadband,internetaccess,digitalinclusion,technology			0	6	0	0	0	0	0					FALSE		1483385395744231426	Infratel Africa	InfratelAfrica	9B Akwusu street,Lekki Phase 1		Telecommunications infrastructure service provider	http://www.infratelafrica.com	17	7	0	97	257	FALSE	FALSE	FALSE	2022-01-18 10:27:13
1587045260139659265	https://twitter.com/InfratelAfrica/status/1587045260139659265	2022-10-31 11:34:10	Reply	Tech Quote for the Week "It's undeniable that technology has helped shaped our lives thus far; However, it is no way a threat to humans [because] we're indispensable." ~ Tunji Alabi #infratelafrica #technology #digitalinclusion #ruraltelephony		247	Twitter Web App	https://mobile.twitter.com	0	0	0	0	en		InfratelAfrica		infratelafrica,technology,digitalinclusion,ruraltelephony			0	4	0	0	0	0	0					FALSE		1483385395744231426	Infratel Africa	InfratelAfrica	9B Akwusu street,Lekki Phase 1		Telecommunications infrastructure service provider	http://www.infratelafrica.com	17	7	0	97	257	FALSE	FALSE	FALSE	2022-01-18 10:27:13
1588094079233134594	https://twitter.com/InhealthcareUK/status/1588094079233134594	2022-11-03 09:01:48	Tweet	Opinion: Why a focus on digital healthcare risks excluding millions. Are we at risk of digital transformation turning health services into a postcode lottery? Our CEO, Bryn Sage considers: https://t.co/DNTFYhTO0h #virtualcare #virtualwards #digitalinclusion		261	Hootsuite Inc.	https://www.hootsuite.com	0	1	1	0	en	FALSE			virtualcare,virtualwards,digitalinclusion			0	3	1	0	0	0	0	https://www.inhealthcare.co.uk/press/are-we-at-risk-of-turning-health-services-into-a-postcode-lottery/?utm_source=Twitter&utm_medium=social&utm_campaign=Press				FALSE		601035741	Inhealthcare	InhealthcareUK	Harrogate, England		The UK's number one provider of remote patient monitoring. 100+ services including COPD, hypertension, Oximetry@Home, immunisations & care homes.	http://www.inhealthcare.co.uk	4383	3553	243	11543	6879	FALSE	FALSE	FALSE	2012-06-06 13:05:51
1594979121620291584	https://twitter.com/InhealthcareUK/status/1594979121620291584	2022-11-22 09:00:30	Tweet	To find out more about our BP@Home Hypertension Service, click on the link: https://t.co/iYHb0UxuDk #virtualcare #virtualwards #continuousmonitoring #NHS #remotepatientmonitoring #digitalhealth #digitalhealthcare #healthinnovation #respiratory #digitalinclusion https://t.co/YmRycpt6ak		262	Hootsuite Inc.	https://www.hootsuite.com	1	0	0	0	en	FALSE			virtualcare,virtualwards,continuousmonitoring,NHS,remotepatientmonitoring,digitalhealth,digitalhealthcare,healthinnovation,respiratory,digitalinclusion			0	10	1	1	0	0	0	https://www.inhealthcare.co.uk/brochures/remote-monitoring-hypertension-service-for-blood-pressure-patients/?utm_source=Twitter&utm_medium=social&utm_campaign=BP%40home	video	https://video.twimg.com/ext_tw_video/1594977954152448001/pu/vid/540x540/WvHJswzdLlrruusx.mp4?tag=12		FALSE		601035741	Inhealthcare	InhealthcareUK	Harrogate, England		The UK's number one provider of remote patient monitoring. 100+ services including COPD, hypertension, Oximetry@Home, immunisations & care homes.	http://www.inhealthcare.co.uk	4383	3553	243	11543	6879	FALSE	FALSE	FALSE	2012-06-06 13:05:51
1589905974369951745	https://twitter.com/InhealthcareUK/status/1589905974369951745	2022-11-08 09:01:37	Tweet	NEW blog: Creating new virtual wards for heart failure cases Read more here: https://t.co/NEliKKYpsY #virtualcare #virtualwards #continuousmonitoring #NHS #remotepatientmonitoring #digitalhealth #digitalhealthcare #healthinnovation #respiratory #digitalinclusion		264	Hootsuite Inc.	https://www.hootsuite.com	0	0	0	0	en	FALSE			virtualcare,virtualwards,continuousmonitoring,NHS,remotepatientmonitoring,digitalhealth,digitalhealthcare,healthinnovation,respiratory,digitalinclusion			0	10	1	0	0	0	0	https://www.inhealthcare.co.uk/blog/creating-new-virtual-wards-for-heart-failure-cases/?utm_source=Linkedin&utm_medium=social&utm_campaign=Heart+failure+blog				FALSE		601035741	Inhealthcare	InhealthcareUK	Harrogate, England		The UK's number one provider of remote patient monitoring. 100+ services including COPD, hypertension, Oximetry@Home, immunisations & care homes.	http://www.inhealthcare.co.uk	4383	3553	243	11543	6879	FALSE	FALSE	FALSE	2012-06-06 13:05:51
1587750824259817474	https://twitter.com/InhealthcareUK/status/1587750824259817474	2022-11-02 10:17:50	Tweet	Check out our November edition of Intel! We hope you find it interesting! https://t.co/1s3PjNpDZC #virtualcare #virtualwards #continuousmonitoring #NHS #remotepatientmonitoring #digitalhealth #digitalhealthcare #healthinnovation #respiratory #digitalinclusion https://t.co/Cwz3pd2wGm		262	Hootsuite Inc.	https://www.hootsuite.com	1	1	0	0	en	FALSE			virtualcare,virtualwards,continuousmonitoring,NHS,remotepatientmonitoring,digitalhealth,digitalhealthcare,healthinnovation,respiratory,digitalinclusion			0	10	1	1	0	0	0	https://s3.eu-west-2.amazonaws.com/inhealthcare.co.uk/wp-content/uploads/2022/11/Novermber-22-Intel.pdf?utm_source=Twitter&utm_medium=social&utm_campaign=November+intel	photo	https://pbs.twimg.com/media/FgjS9eHXkAAhyZO.jpg		FALSE		601035741	Inhealthcare	InhealthcareUK	Harrogate, England		The UK's number one provider of remote patient monitoring. 100+ services including COPD, hypertension, Oximetry@Home, immunisations & care homes.	http://www.inhealthcare.co.uk	4383	3553	243	11543	6879	FALSE	FALSE	FALSE	2012-06-06 13:05:51
1589658745029955584	https://twitter.com/Ltpietrzak/status/1589658745029955584	2022-11-07 16:39:13	Tweet	It’s time to talk #DigitalInclusion at the @NewYorkFed with a room full of my favorite people: Team @NTIAgov, Team @netinclusion, and our state/territorial broadband officials! #InternetForAll https://t.co/upEf0An6ft		192	Twitter for iPhone	http://twitter.com/download/iphone	2	20	0	1	en	FALSE		NewYorkFed,NTIAgov,netinclusion	DigitalInclusion,InternetForAll			3	2	0	1	0	0	0		photo	https://pbs.twimg.com/media/Fg-aIYcXwAAbcyh.jpg		FALSE		600511337	Lukas Pietrzak	Ltpietrzak	Washington, DC		An Internet guy with @NTIAgov, Board Member @CapitalPrideDC, and Cobie’s dad | Opinions are my own | He/Him 🏳️‍🌈	http://www.instagram.com/ltpietrzak	24144	2217	24	70009	28473	FALSE	FALSE	FALSE	2012-06-05 23:39:35
1590057683692179457	https://twitter.com/net4allnow/status/1590057683692179457	2022-11-08 19:04:28	Tweet	Everyone should be empowered with affordable #Internet and the tools to access it. TY to all #DigitalInclusion Champions who have helped Californians #GetConnected so they can stay informed and #vote today #NOV8. Access is a 21st Century Civil Right! https://t.co/vedvwaHCzo		251	Twitter Web App	https://mobile.twitter.com	2	5	0	0	en	FALSE			Internet,DigitalInclusion,GetConnected,vote,NOV8			0	5	0	1	0	0	0		photo	https://pbs.twimg.com/media/FhEEbT5VIAAkhXX.jpg		FALSE		2871435762	Internet for All Now	net4allnow	Bay Area and Los Angeles		#CA can ensure #DigitalEquity & opportunity by investing in #broadband #infrastructure & affordable #Net4AllNow - a California Emerging Technology Fund project.	http://www.internetforallnow.org	1018	1164	49	2224	4140	FALSE	FALSE	FALSE	2014-10-22 17:47:05
1585417535691755520	https://twitter.com/net4allnow/status/1585417535691755520	2022-10-26 23:46:10	Tweet	#Californians you can check eligibility today, or help a friend or family member check their eligibility. Visit our website &gt;&gt; https://t.co/682eZpGi5B #DigitalDivide #DigitalInclusion #DigitalEquity #InternetforAll #California https://t.co/S4JM7ZuHU0		232	Twitter Web App	https://mobile.twitter.com	3	1	0	0	en	FALSE			Californians,DigitalDivide,DigitalInclusion,DigitalEquity,InternetforAll,California			0	6	1	1	0	0	0	https://www.internetforallnow.org/applytoday	photo	https://pbs.twimg.com/media/FgCH84DVsAACzUe.jpg		FALSE		2871435762	Internet for All Now	net4allnow	Bay Area and Los Angeles		#CA can ensure #DigitalEquity & opportunity by investing in #broadband #infrastructure & affordable #Net4AllNow - a California Emerging Technology Fund project.	http://www.internetforallnow.org	1018	1164	49	2224	4140	FALSE	FALSE	FALSE	2014-10-22 17:47:05
1595868859952951297	https://twitter.com/ISPAUK/status/1595868859952951297	2022-11-24 19:56:00	Tweet	ISPA was delighted to partner with @GoodThingsFdn for this year's #ISPAs22. @helenmilner, CEO, @GoodThingsFdn addresses our sell-out crowd about all the work has been done to tackle #digitalinclusion 📍Don't forget to contribute to their vital cause ➡ https://t.co/YHNkRu8TBn		274	Twitter for Android	http://twitter.com/download/android	2	5	0	0	en	FALSE		GoodThingsFdn,helenmilner,GoodThingsFdn	ISPAs22,digitalinclusion	📍		3	2	1	0	1	0	0	https://bit.ly/3Azehfm				FALSE		96154222	Internet Services Providers Association (ISPAUK)	ISPAUK	London		ISPA was established in 1995 as a trade association to represent providers of Internet services in the UK. https://t.co/MhzMdJxZB2	http://www.ispa.org.uk/	3162	1309	74	359	4898	FALSE	FALSE	FALSE	2009-12-11 16:08:04
1592965556147466241	https://twitter.com/jcdonner/status/1592965556147466241	2022-11-16 19:39:19	Quote	This is an important topic and initiative for many reasons - #protocols, #digitalpublicgoods, #smallbusinesses, the #platformeconomy &amp; #digitalinclusion. Looking forward to this conversation with @pramodkvarma!		214	TweetDeck	https://about.twitter.com/products/tweetdeck	1	4	1	0	en			pramodkvarma	protocols,digitalpublicgoods,smallbusinesses,platformeconomy,digitalinclusion			1	5	0	0	0	0	0					FALSE		135802435	Jonathan Donner	jcdonner	Massachusetts, USA		Director of Research @cariboudigital. #digitaleconomies #ict4d #digitalinclusion. PC only = #slowtwitter also @jcdonner@hci.social	http://www.jonathandonner.com	3261	1805	167	3408	67	FALSE	FALSE	FALSE	2010-04-22 08:07:37	jcdonner@hci.social
1587544006657019906	https://twitter.com/Kramden/status/1587544006657019906	2022-11-01 20:36:00	Tweet	Thank you to our volunteers from @coastal24! We are happy to have Coastal Credit Union employees join us today to refurbish computers in our warehouse. #givetech #kramden #bridgethedigitaldivide #digitalinclusion #corporatevolunteering #giveback https://t.co/tCngtgUXFA		247	Canva	https://www.canva.com	1	2	0	0	en	FALSE		coastal24	givetech,kramden,bridgethedigitaldivide,digitalinclusion,corporatevolunteering,giveback			1	6	0	1	0	0	0		photo	https://pbs.twimg.com/media/FggW3E0XwAEpZQ1.jpg		FALSE		17135339	Kramden Institute	Kramden	Durham, North Carolina		Providing Technology Tools and Training to Bridge the Digital Divide	http://www.kramden.org	2067	1921	175	1277	2918	FALSE	FALSE	FALSE	2008-11-03 17:52:46
1587430464196853761	https://twitter.com/L4LCambs/status/1587430464196853761	2022-11-01 13:04:50	Tweet	Thank you to Steve and John, collectively we have worked together for 30 years! - Sue. Our team know how to repair tech, securely erase data, make your tech sustainable and ready to be delivered to those digitally excluded. #sustainable #socialgood #digitalinclusion #GDPR https://t.co/h9ZpmW9R4n		277	Twitter Web App	https://mobile.twitter.com	3	12	0	0	en	FALSE			sustainable,socialgood,digitalinclusion,GDPR			0	4	0	1	0	0	0		photo	https://pbs.twimg.com/media/FgeupY8XwAIzH7R.jpg		FALSE		3433986717	Laptops4LearningCambs SustainableTech4Social Good	L4LCambs	Stevenage, East		Laptops4Learning reduces digital inequality & negative impacts on our environment by repair & reuse of surplus tech, bringing about sustainable & social good.	http://www.Laptops4Learning.co.uk	1104	4259	23	5998	3377	FALSE	FALSE	FALSE	2015-08-21 10:34:34
1597577428330749953	https://twitter.com/LearnBAES/status/1597577428330749953	2022-11-29 13:05:15	Tweet	A lack of digital skills can greatly impact a person's life. If you know someone who would benefit from additional support in this area please ask them to reach out to us by calling 0121 303 4318 and we will place them on a free digital skills course. #DigitalInclusion https://t.co/gG8Nd9efqd	Criticizing	271	Hootsuite Inc.	https://www.hootsuite.com	1	1	0	0	en	FALSE			DigitalInclusion			0	1	0	1	0	0	0		photo	https://pbs.twimg.com/media/Fiu8NG3XwAA1CJ5.jpg		FALSE		420954558	Birmingham Adult Ed	LearnBAES	Birmingham, West Midlands, UK		Birmingham Adult Education Service. One of the largest providers of Adult Education courses and learning opportunities in #community venues across #Birmingham	http://www.learnbaes.ac.uk	2200	1281	0	727	4530	FALSE	FALSE	FALSE	2011-11-25 09:30:38
1593181971970424832	https://twitter.com/elearningfound/status/1593181971970424832	2022-11-17 09:59:16	Quote	At @SAA_Show in Birmingham? Come and find @learning_jackie to find out how our Donation Management Service can help your school with equitable 1:1 device provisioning to ensure no pupil gets left behind #DigitalInclusion #EdTech		228	Twitter Web App	https://mobile.twitter.com	0	0	0	0	en			SAA_Show,learning_jackie	DigitalInclusion,EdTech			2	2	0	0	0	0	0					FALSE		84033370	Learning Foundation	elearningfound	UK		A UK charity supporting schools in closing attainment gaps through the effective, sustainable and equitable use of mobile technology on a 1:1 basis	http://www.learningfoundation.org.uk	1305	646	34	462	977	FALSE	FALSE	FALSE	2009-10-21 08:31:26
1585935112377667584	https://twitter.com/LeedsRF/status/1585935112377667584	2022-10-28 10:02:50	Tweet	Matt from LEDAS stopped by this morning to pick up another tablet for an asylum seeker in their accommodation. Great to see you Matt, we are very happy with the joint successes of our project📱 #techlending #asylumseekers #digitalinclusion https://t.co/5sVA73hlYA		240	Metricool	https://metricool.com	3	9	0	0	en	FALSE			techlending,asylumseekers,digitalinclusion	📱		0	3	0	1	1	0	0		photo	https://pbs.twimg.com/media/FgJfkxfWIAAbRjl.jpg		FALSE		2585731777	Leeds Refugee Forum	LeedsRF	Leeds		Providing a voice & a service for refugees and migrant communities 🙏🏽 One Community Centre,Cromwell Street,LS9 7SG https://t.co/3QU3AEuFNQ…	http://www.leedsrefugeeforum.org.uk	1960	276	20	1044	2382	FALSE	FALSE	FALSE	2014-06-24 12:46:31
1594677593806016512	https://twitter.com/LLTCNews/status/1594677593806016512	2022-11-21 13:02:20	Tweet	Do you know someone who needs support with online shopping? Whether it’s searching for products, viewing your basket, registering with an online store or learning how to shop safely, @CitizensOnline1 can help! Call free on 0808 196 5883. #digitalinclusion https://t.co/7W0fw74i9R		261	Hootsuite Inc.	https://www.hootsuite.com	0	0	0	0	en	FALSE		CitizensOnline1	digitalinclusion			1	1	0	1	0	0	0		photo	https://pbs.twimg.com/media/FiFu0jbXoAAVrg9.jpg		FALSE		390125103	Leighton-Linslade TC	LLTCNews	Leighton Buzzard		The Official Twitter account for LLTC, follow us for all the latest news and updates (not monitored 24 hours) Follow us on Facebook and Instagram: @lltcnews	http://www.leightonlinslade-tc.gov.uk	2392	251	30	2367	7508	FALSE	FALSE	FALSE	2011-10-13 14:09:09
1589543530032250880	https://twitter.com/LLTCNews/status/1589543530032250880	2022-11-07 09:01:24	Tweet	Do you know someone who would like support with making video calls? @Citizensonline can provide free support for Zoom, Teams, FaceTime or any type of video calling! Call free on 0808 196 5883. #digitalinclusion https://t.co/A1w1wpv98F		216	Hootsuite Inc.	https://www.hootsuite.com	0	1	0	0	en	FALSE		citizensonline	digitalinclusion			1	1	0	1	0	0	0		photo	https://pbs.twimg.com/media/Fg8xatdWAAMps8L.jpg		FALSE		390125103	Leighton-Linslade TC	LLTCNews	Leighton Buzzard		The Official Twitter account for LLTC, follow us for all the latest news and updates (not monitored 24 hours) Follow us on Facebook and Instagram: @lltcnews	http://www.leightonlinslade-tc.gov.uk	2392	251	30	2367	7508	FALSE	FALSE	FALSE	2011-10-13 14:09:09
1584515566642921473	https://twitter.com/LLTCNews/status/1584515566642921473	2022-10-24 12:02:04	Tweet	Do you know someone who needs support staying safe online? @CitizensOnline1 provide free face to face or over the phone support with digital skills. Call free on 0808 196 5883. #digitalinclusion https://t.co/Kti8w3S506		194	Hootsuite Inc.	https://www.hootsuite.com	0	0	0	0	en	FALSE		CitizensOnline1	digitalinclusion			1	1	0	1	0	0	0		photo	https://pbs.twimg.com/media/Ff1UgsEXkAcmUW4.jpg	Image of a computer and phone advertising face to face or telephone support from Citizens Online by calling their free digital skills helpline on 0808 196 5883	FALSE		390125103	Leighton-Linslade TC	LLTCNews	Leighton Buzzard		The Official Twitter account for LLTC, follow us for all the latest news and updates (not monitored 24 hours) Follow us on Facebook and Instagram: @lltcnews	http://www.leightonlinslade-tc.gov.uk	2392	251	30	2367	7508	FALSE	FALSE	FALSE	2011-10-13 14:09:09
1597516064841236481	https://twitter.com/LLTCNews/status/1597516064841236481	2022-11-29 09:01:24	Tweet	There’s no such thing as a silly question! That’s definitely true when it comes to learning digital skills! Pop down to the Free Digital Support Drop In Sessions at the Chatty Café every Tuesday. #digitalinclusion https://t.co/uoCszfXjxj		218	Hootsuite Inc.	https://www.hootsuite.com	0	0	0	0	en	FALSE			digitalinclusion			0	1	0	1	0	0	0		photo	https://pbs.twimg.com/media/FiuEZTwWAAAeYC9.jpg		FALSE		390125103	Leighton-Linslade TC	LLTCNews	Leighton Buzzard		The Official Twitter account for LLTC, follow us for all the latest news and updates (not monitored 24 hours) Follow us on Facebook and Instagram: @lltcnews	http://www.leightonlinslade-tc.gov.uk	2392	251	30	2367	7508	FALSE	FALSE	FALSE	2011-10-13 14:09:09
1592427496527790083	https://twitter.com/LLTCNews/status/1592427496527790083	2022-11-15 08:01:15	Tweet	Free Digital Support Drop in Sessions take place every Tuesday at the TACTIC Centre on Hockliffe Street. Pop down there for support and a nice cup of tea! #digitalinclusion https://t.co/ehGDDRGsc7		176	Hootsuite Inc.	https://www.hootsuite.com	0	1	0	0	en	FALSE			digitalinclusion			0	1	0	1	0	0	0		photo	https://pbs.twimg.com/media/FhlwXnnWIAInJHk.jpg		FALSE		390125103	Leighton-Linslade TC	LLTCNews	Leighton Buzzard		The Official Twitter account for LLTC, follow us for all the latest news and updates (not monitored 24 hours) Follow us on Facebook and Instagram: @lltcnews	http://www.leightonlinslade-tc.gov.uk	2392	251	30	2368	7508	FALSE	FALSE	FALSE	2011-10-13 14:09:09
1587369165459017730	https://twitter.com/LLTCNews/status/1587369165459017730	2022-11-01 09:01:15	Tweet	Need support using a new phone or laptop? Or perhaps help with online shopping or managing appointments? Pop down to the Chatty Café on Hockliffe Street every Tuesday for free Digital Support Drop in Sessions. #digitalinclusion https://t.co/ZrPWeHXJmT		231	Hootsuite Inc.	https://www.hootsuite.com	0	0	0	0	en	FALSE			digitalinclusion			0	1	0	1	0	0	0		photo	https://pbs.twimg.com/media/Fgd32AdXEAAy6LZ.jpg	Advert for The Chatty Cafe at the TACTIC centre, every Tuesday 10:00-13:00	FALSE		390125103	Leighton-Linslade TC	LLTCNews	Leighton Buzzard		The Official Twitter account for LLTC, follow us for all the latest news and updates (not monitored 24 hours) Follow us on Facebook and Instagram: @lltcnews	http://www.leightonlinslade-tc.gov.uk	2392	251	30	2367	7508	FALSE	FALSE	FALSE	2011-10-13 14:09:09
1592577868231741441	https://twitter.com/letilatino/status/1592577868231741441	2022-11-15 17:58:47	Tweet	The @VisitTheBahamas #Ambassasor to the @ITU Leon Williams is being an incredible master of ceremony during @conecta_latam happening in @CityofMiami right now. Meaningful discussions about #5G, #homeworkgap, #digitalinclusion #smartcities, #cybersecurity #connectivity #broadband https://t.co/SJlSF7IFMM		280	Twitter for iPhone	http://twitter.com/download/iphone	2	5	0	1	en	FALSE		VisitTheBahamas,ITU,conecta_latam,CityofMiami	Ambassasor,5G,homeworkgap,digitalinclusion,smartcities,cybersecurity,connectivity,broadband			4	8	0	1	0	0	0		photo	https://pbs.twimg.com/media/Fhn5IAqXkAEMzDX.jpg		FALSE		177654038	Leticia Latino-van Splunteren	letilatino	Hollywood, FL		CEO of Neptuno USA by day. Back2Basics Podcast Host, Author and Momager by night. Genuine Connections are my goal. Creator of #Time2Reconnect movement.	http://www.leticialatino.com	848	2255	3	4589	1263	FALSE	FALSE	FALSE	2010-08-12 18:32:55
1590637303097364480	https://twitter.com/LetsGetDigiMcr/status/1590637303097364480	2022-11-10 09:27:40	Tweet	https://t.co/pZ6DYA9ibC Give the gift of connection this Christmas - either for yourself or someone else. Kudos to @O2 and @GoodThingsFdn for this wonderful initiative! 👏🎄 #SocialValue #DigitalInclusion #HappyChristmas		222	Twitter Web App	https://mobile.twitter.com	1	2	0	0	en	FALSE		O2,GoodThingsFdn	SocialValue,DigitalInclusion,HappyChristmas	👏,🎄		2	3	1	0	2	0	0	https://www.o2.co.uk/national-databank				FALSE		1549699127407149059	Let's Get Digital Manchester	LetsGetDigiMcr	Manchester		Manchester's Digital Inclusion team: part of @MancLibraries & @ManCityCouncil Text: 07860 064128 Phone: 0161 2192580 Email: digitalinclusion@manchester.gov.uk	http://www.letsgetdigitalmanchester.com	164	254	0	266	128	FALSE	FALSE	FALSE	2022-07-20 10:14:07	digitalinclusion@manchester.gov.uk
1587350556888137728	https://twitter.com/Liberty32_mg/status/1587350556888137728	2022-11-01 07:47:18	Tweet	We advocate for #digitalinclusion for #kids &amp; #youth in #Madagascar because we believe that digital space is also a civic space where #youngpeople can express themselves while benefiting from digital tools for their education. 📷 "My first steps on digital" #citoyenparmesactes https://t.co/K27ToGpm1R		280	Twitter for Android	http://twitter.com/download/android	0	1	1	0	en	FALSE			digitalinclusion,kids,youth,Madagascar,youngpeople,citoyenparmesactes	📷		0	6	0	4	1	0	0		photo	https://pbs.twimg.com/media/Fgdm5WSXoAArxTH.jpg		FALSE		705047915258126336	Liberty 32	Liberty32_mg	Madagascar		Malagasy Research-engagement volunteer-based organisation. Citizens'civic & political participation. #Youth & #Women Empowerment #RuleOfLaw #EffectiveGovernance	http://www.liberty32.mg	80	40	1	11	219	FALSE	FALSE	FALSE	2016-03-02 15:11:36
1589697453967773696	https://twitter.com/libertyglobal/status/1589697453967773696	2022-11-07 19:13:02	Tweet	.@VMO2News is promoting digital inclusion by piloting the National Databank across the UK, where people in need can gain access to free mobile data, texts and calls in O2 stores on the High Street. #digitalinclusion Learn more here: https://t.co/pRLVWYGWJb		257	Sprout Social	https://sproutsocial.com	0	2	0	0	en	FALSE		VMO2News	digitalinclusion			1	1	1	0	0	0	0	http://liberty.gl/3NL5bkL				FALSE		3165865821	Liberty Global	libertyglobal	London, UK;		We're building Tomorrow's Connections Today, bringing people together through the power of our technology.	http://www.libertyglobal.com	7813	548	110	975	3294	TRUE	FALSE	FALSE	2015-04-14 10:23:19
1591571748528721921	https://twitter.com/Lincsdigital1/status/1591571748528721921	2022-11-12 23:20:49	Tweet	Need help getting online 💻. We are back in Louth on Tuesday morning. Come along for support 🧑‍💻🖥👩‍💻@EastLindseyDC @WellbeingLincs @LPFTNHS @Lincs_Training @LincsCovidRehab @BBCRadioLincs @CllrWilliamGray @wass74 @LincolnshireVET @VCSLincs #DiGiTALhealth #digitalinclusion https://t.co/Fg3yjFVr63		274	Twitter for iPhone	http://twitter.com/download/iphone	2	6	0	2	en	FALSE		EastLindseyDC,WellbeingLincs,LPFTNHS,Lincs_Training,LincsCovidRehab,BBCRadioLincs,CllrWilliamGray,wass74,LincolnshireVET,VCSLincs	DiGiTALhealth,digitalinclusion	💻,🧑‍💻,👩‍💻		10	2	0	1	3	0	0		photo	https://pbs.twimg.com/media/FhZmEYkX0AILgIx.jpg		FALSE		980569668690857985	Lincsdigital	Lincsdigital1	Horncastle, England		Charity bringing #digital resources to you. Connecting you with #family #digitalinclusion #mentalhealth #NHS #onlinesafety #NoJargon	http://www.lincsdigital.org.uk	1150	4675	4	6718	2829	FALSE	FALSE	FALSE	2018-04-01 22:16:41
1588905032489259009	https://twitter.com/Lincsdigital1/status/1588905032489259009	2022-11-05 14:44:14	Quote	It’s a total pleasure working with you all and supporting our residents across the county @CllrWilliamGray @WellbeingLincs @NHSLincsICB @EastLindseyDC @wass74 @LincsCommHealth @LincolnshireCC @SHollandDC @roxywarrick @SELincsCP #digitalinclusion #partnershipworking		267	Twitter for iPhone	http://twitter.com/download/iphone	1	2	0	1	en			CllrWilliamGray,WellbeingLincs,NHSLincsICB,EastLindseyDC,wass74,LincsCommHealth,LincolnshireCC,SHollandDC,roxywarrick,SELincsCP	digitalinclusion,partnershipworking			10	2	0	0	0	0	0					FALSE		980569668690857985	Lincsdigital	Lincsdigital1	Horncastle, England		Charity bringing #digital resources to you. Connecting you with #family #digitalinclusion #mentalhealth #NHS #onlinesafety #NoJargon	http://www.lincsdigital.org.uk	1150	4675	4	6718	2829	FALSE	FALSE	FALSE	2018-04-01 22:16:41
1592153399763800064	https://twitter.com/Lincsdigital1/status/1592153399763800064	2022-11-14 13:52:05	Quote	Please support us if you are taking part to support our ongoing work. #digitalinclusion #DiGiTALhealth #onlineshopping #OnlineBanking #OnlineSafety @CllrWilliamGray @Lincs_Training @WellbeingLincs @wass74 @VCSLincs		214	Twitter for iPhone	http://twitter.com/download/iphone	3	1	0	1	en			CllrWilliamGray,Lincs_Training,WellbeingLincs,wass74,VCSLincs	digitalinclusion,DiGiTALhealth,onlineshopping,OnlineBanking,OnlineSafety			5	5	0	0	0	0	0					FALSE		980569668690857985	Lincsdigital	Lincsdigital1	Horncastle, England		Charity bringing #digital resources to you. Connecting you with #family #digitalinclusion #mentalhealth #NHS #onlinesafety #NoJargon	http://www.lincsdigital.org.uk	1150	4675	4	6718	2829	FALSE	FALSE	FALSE	2018-04-01 22:16:41
1587413673953427457	https://twitter.com/Lincsdigital1/status/1587413673953427457	2022-11-01 11:58:07	Tweet	An amazing morning in #wragby with the #friendship group lovely to see so many people supporting and engaging with #digital at one of the #CommunityHub sessions with @EastLindseyDC #communitysupport #DigitalInclusion @CllrWilliamGray @Lincs_Training @WellbeingLincs @roxywarrick https://t.co/iRNxVkebxD		278	Twitter for iPhone	http://twitter.com/download/iphone	1	7	0	0	en	FALSE		EastLindseyDC,CllrWilliamGray,Lincs_Training,WellbeingLincs,roxywarrick	wragby,friendship,digital,CommunityHub,communitysupport,DigitalInclusion			5	6	0	1	0	0	0		photo	https://pbs.twimg.com/media/FgegUlyWYAMbeib.jpg		FALSE		980569668690857985	Lincsdigital	Lincsdigital1	Horncastle, England		Charity bringing #digital resources to you. Connecting you with #family #digitalinclusion #mentalhealth #NHS #onlinesafety #NoJargon	http://www.lincsdigital.org.uk	1150	4675	4	6718	2829	FALSE	FALSE	FALSE	2018-04-01 22:16:41
1587739814245212160	https://twitter.com/sgdickinson/status/1587739814245212160	2022-11-02 09:34:05	Tweet	#DFI2022 @PaulAshNZ: #Internetshutdowns are not the way to keep people safe online. #digitalinclusion is vital. Where governments feel the need to turn off the Net, we need to find alternative ways to help them keep people safe while ensuring people remain connected online.		274	TweetDeck	https://about.twitter.com/products/tweetdeck	0	0	0	0	en			PaulAshNZ	DFI2022,Internetshutdowns,digitalinclusion			1	3	0	0	0	0	0					FALSE		181850130	Samantha Dickinson @sgdickinson@mastodon.online	sgdickinson	Brisbane, Australia		Internet & digital policy, social media, govt use of ICTs, women in IT. I tweet live from Internet governance related meetings. @sgdickinson@mastodon.online	http://www.linguasynaptica.com	5423	707	193	125	36713	FALSE	FALSE	FALSE	2010-08-23 05:53:03	sgdickinson@mastodon.online
1585262917519396866	https://twitter.com/anna_maria_maj/status/1585262917519396866	2022-10-26 13:31:46	Tweet	🔹 Education is necessary to push for #digital agenda &amp; for #digitalinclusion Read my thoughts in the discussion with ⁦@FISGlobal⁩ Rajsri Rengan for the #InnovationInterviews series 👇🏻#womeninfintech #FIS #femaleleaders #payments #fintech https://t.co/k1hY8Jn1KU		266	Twitter for iPhone	http://twitter.com/download/iphone	1	1	0	0	en	FALSE		FISGlobal	digital,digitalinclusion,InnovationInterviews,womeninfintech,FIS,femaleleaders,payments,fintech	🔹,👇🏻		1	8	1	0	2	0	0	https://www.linkedin.com/posts/anna-maj-fintech_digital-digitalinclusion-innovation-activity-6991021736498475008-PNWE?utm_source=share&utm_medium=member_ios				FALSE		1849146860	Anna Maj	anna_maria_maj	🇪🇺🇬🇧🇧🇭		#FinTech Leader 🔝 🔟 Innovators | Women in FinTech 🦸🏼‍♀️ @payTECHbook @theAIBook 🚀 #startups #AI🦾 #OpenBanking #payments @EUeic @CFTE_Edu👩🏼‍🎓	http://www.linkedin.com/in/anna-maj-fintech/	919	962	23	1404	770	FALSE	FALSE	FALSE	2013-09-09 19:08:43
1587113157788635137	https://twitter.com/bhushanjoshiCSR/status/1587113157788635137	2022-10-31 16:03:58	Tweet	Ericsson attended the GreenBiz Group #verge22 #climatetech event in San Jose, CA. The Ericsson team was super excited to share how the #ict and #digitalization are key enablers of #climatechange and #digitalinclusion. #ericssonawesome 🌍 70% of people g…https://t.co/ossGq78fnB		278	LinkedIn	http://www.linkedin.com/	0	3	0	0	en	FALSE			verge22,climatetech,ict,digitalization,climatechange,digitalinclusion,ericssonawesome	🌍		0	7	1	0	1	0	0	https://lnkd.in/d_fEePwW				FALSE		1244233718	Bhushan Joshi	bhushanjoshiCSR	Dallas, TX		Sustainability Advocate, Systems Thinker, Parent, Trekkie. All tweets are personal opinions	http://www.linkedin.com/in/bhushanjoshi1	259	704	10	221	541	FALSE	FALSE	FALSE	2013-03-05 17:30:19
1597293042729467909	https://twitter.com/DLBLLC/status/1597293042729467909	2022-11-28 18:15:12	Quote	💠 Listen to what #disabled people are telling you @noam. #Accessibility is a human rights issue. You do NOT want to be on the opposite side of #DigitalInclusion.		161	TweetDeck	https://about.twitter.com/products/tweetdeck	2	3	0	0	en			noam	disabled,Accessibility,DigitalInclusion	💠		1	3	0	0	1	0	0					FALSE		2759739228	Darren Bates	DLBLLC	Austin, TX		Global Accessibility & Inclusion Strategist • Founder @SmartCitiesL • Champion for #Disability, #LGBTQ+ Civil Rights, #SmartCities, #Inclusion, #Accessibility	http://www.linkedin.com/in/darrenbatesllc/	1515	1514	79	19391	12269	FALSE	FALSE	FALSE	2014-08-23 18:25:56
1597621508792549379	https://twitter.com/LucienCastex/status/1597621508792549379	2022-11-29 16:00:24	Tweet	On devine l’impact de la conférence de plénipotentiaires @nicochagny @pierrebonis 📡🦾⤵️ 1) #NetGov 2) #plenipot 3) #itupp 4) #ITU 5) #Internet 6) elected 7) #DigitalInclusion 8) #StandUp4HumanRights 9) Discussion 10) Internet #10words #toasteed https://t.co/GYnGRI5Yp9		269	Twitter for iPad	http://twitter.com/#!/download/ipad	0	6	0	1	fr	FALSE		nicochagny,pierrebonis	NetGov,plenipot,itupp,ITU,Internet,DigitalInclusion,StandUp4HumanRights,10words,toasteed	📡,🦾,⤵️		2	9	1	0	3	0	0	https://fr.toasteed.com/dku0bn				FALSE		98992027	Lucien Castex	LucienCastex	Paris in cyberspace		#Plenipot 🇫🇷 | Innovation, #CyberLaw, Leadership, #NetGov | Public Policy Rep. @Afnic | Research @Sorbonne_Nvelle | Member @CNCDH @ISOC_France @intgovforum	http://www.linkedin.com/in/luciencastex	1964	1408	134	3896	9496	FALSE	FALSE	FALSE	2009-12-24 00:36:16
1589249249463898112	https://twitter.com/paoloregel/status/1589249249463898112	2022-11-06 13:32:02	Tweet	Twitter, I need your input! When we talk of digital inclusion, what particular relevant theories come to mind? #AcademicChatter #digitalinclusion		146	Twitter Web App	https://mobile.twitter.com	1	2	0	2	en				AcademicChatter,digitalinclusion			0	2	0	0	0	0	0					FALSE		1347556980722868224	Paoloregel Samonte	paoloregel	Wageningen, Nederland		Digital communication scholar, Erasmus+. From 🇵🇭, lived in 🇸🇬🇹🇭🇯🇵🇦🇹. Tweets about development, sustainability, pop culture, and everything in between.	http://www.linkedin.com/in/paoloregelsamonte/	274	367	3	2325	1028	FALSE	FALSE	FALSE	2021-01-08 14:53:28
1595764718240927748	https://twitter.com/PippaMcDougall/status/1595764718240927748	2022-11-24 13:02:11	Quote	Come join our #digitalinclusion session at the #IGF2022 in #Ethiopia! 📅 When: Tuesday, 29 November at 13:15 UTC ✈️ Where: In-person: Press Briefing Room, Internet Governance Forum, Ethiopia &amp; Online via zoom Register here ➡️https://t.co/bOUzMN4MsA		257	Twitter Web App	https://mobile.twitter.com	0	1	0	0	en	FALSE			digitalinclusion,IGF2022,Ethiopia	📅,✈️,➡️		0	3	1	0	3	0	0	https://bit.ly/3U2kffA				FALSE		404927648	Pippa McDougall	PippaMcDougall	London, England		Senior Advocacy Manager - Women's financial and digital inclusion, GSMA	http://www.linkedin.com/in/pippamcdougall/	162	209	1	145	107	FALSE	FALSE	FALSE	2011-11-04 16:14:04
1584828778848845824	https://twitter.com/PippaMcDougall/status/1584828778848845824	2022-10-25 08:46:40	Quote	This coming Thursday, 27 October at 11:30 CAT our team will be hosting a #DigitalInclusion session at MWC Africa! If you're there, check it out!		145	Twitter Web App	https://mobile.twitter.com	0	0	0	0	en				DigitalInclusion			0	1	0	0	0	0	0					FALSE		404927648	Pippa McDougall	PippaMcDougall	London, England		Senior Advocacy Manager - Women's financial and digital inclusion, GSMA	http://www.linkedin.com/in/pippamcdougall/	162	209	1	145	107	FALSE	FALSE	FALSE	2011-11-04 16:14:04
1594647345060544513	https://twitter.com/Mainoneservice/status/1594647345060544513	2022-11-21 11:02:08	Quote	MainOne is happy to be a part of the @GDInclusion initiative in bringing internet connectivity to the global majority—with a focus on women and girls, rural, and marginalized population groups. Unreached doesn’t mean unreachable! #MainOne #GDIP #DigitalInclusion #Connectivity		279	Twitter Web App	https://mobile.twitter.com	6	10	0	1	en			GDInclusion	MainOne,GDIP,DigitalInclusion,Connectivity			1	4	0	0	0	0	0					FALSE		175425927	MainOne (an Equinix Company)	Mainoneservice	West Africa		MainOne, an Equinix Company, is a leading West African data center and connectivity solutions provider with presence in Nigeria, Ghana, and Côte d'Ivoire.	http://www.mainone.net	6082	425	71	1739	8896	FALSE	FALSE	FALSE	2010-08-06 15:35:36
1593239446752591872	https://twitter.com/MhorCollective/status/1593239446752591872	2022-11-17 13:47:39	Quote	Great news! #DigitalInclusion		29	Twitter for iPad	http://twitter.com/#!/download/ipad	1	3	0	1	en				DigitalInclusion			0	1	0	0	0	0	0					FALSE		793435538997084161	Mhor Collective	MhorCollective	Scotland, United Kingdom		We're about #digital as a force for good, helping with #DigitalInclusion, tackling #socialexclusion and #DigitalInequality.	http://www.mhorcollective.com	821	534	18	1170	1778	FALSE	FALSE	FALSE	2016-11-01 12:52:28
1596091731266920449	https://twitter.com/MhorCollective/status/1596091731266920449	2022-11-25 10:41:37	Quote	Places available on our Free #DigitalSkills and #Financialwellbeing training. Come along, we would love to see you there!! #DigitalInclusion		141	Twitter Web App	https://mobile.twitter.com	0	0	0	0	en				DigitalSkills,Financialwellbeing,DigitalInclusion			0	3	0	0	0	0	0					FALSE		793435538997084161	Mhor Collective	MhorCollective	Scotland, United Kingdom		We're about #digital as a force for good, helping with #DigitalInclusion, tackling #socialexclusion and #DigitalInequality.	http://www.mhorcollective.com	820	534	18	1170	1778	FALSE	FALSE	FALSE	2016-11-01 12:52:28
1593240562919886848	https://twitter.com/MhorCollective/status/1593240562919886848	2022-11-17 13:52:05	Quote	Come along to one of our free sessions #DigitalSkills and #FinancialWellbeing. We would love to see you! #DigitalInclusion #ConnectingScotland		143	Twitter for iPad	http://twitter.com/#!/download/ipad	0	0	0	0	en				DigitalSkills,FinancialWellbeing,DigitalInclusion,ConnectingScotland			0	4	0	0	0	0	0					FALSE		793435538997084161	Mhor Collective	MhorCollective	Scotland, United Kingdom		We're about #digital as a force for good, helping with #DigitalInclusion, tackling #socialexclusion and #DigitalInequality.	http://www.mhorcollective.com	821	534	18	1170	1778	FALSE	FALSE	FALSE	2016-11-01 12:52:28
1587825334333890566	https://twitter.com/MhorCollective/status/1587825334333890566	2022-11-02 15:13:54	Quote	Come along to our Free #DigitalSkills and #FinancialWellbeing sessions, held throughout November! We’d love to see you there! #DigitalInclusion		143	Twitter for iPad	http://twitter.com/#!/download/ipad	3	3	0	0	en				DigitalSkills,FinancialWellbeing,DigitalInclusion			0	3	0	0	0	0	0					FALSE		793435538997084161	Mhor Collective	MhorCollective	Scotland, United Kingdom		We're about #digital as a force for good, helping with #DigitalInclusion, tackling #socialexclusion and #DigitalInequality.	http://www.mhorcollective.com	820	534	18	1170	1778	FALSE	FALSE	FALSE	2016-11-01 12:52:28
1587838102999121921	https://twitter.com/mimiktech/status/1587838102999121921	2022-11-02 16:04:39	Tweet	Can the #fintech revolution be a true #equalizer? Don't miss the conversation with Siavash @Alamouti, @kami_dar , @MehcadBrooks, Emily Aiken and Laura Fontana Tomorrow Register today: https://t.co/ErgNYlCK6G #digitalinclusion #financialinclusion #DoDI2022 https://t.co/Y2ANym1pL9		257	HubSpot	http://www.hubspot.com/	0	1	0	0	en	FALSE		Alamouti,kami_dar,MehcadBrooks	fintech,equalizer,digitalinclusion,financialinclusion,DoDI2022			3	5	1	1	0	0	0	https://hubs.la/Q01rgxb70	photo	https://pbs.twimg.com/media/FgkiVx1XEAM3Zcf.jpg		FALSE		2347727617	mimik Technology Inc.	mimiktech	Vancouver, British Columbia		mimik provides a hybrid edge cloud computing application development platform and business enablers for digital transformation.	http://www.mimik.com	3039	884	189	1195	2128	FALSE	FALSE	FALSE	2014-02-17 01:45:22
1588185570387398657	https://twitter.com/mimiktech/status/1588185570387398657	2022-11-03 15:05:21	Tweet	don't miss the @MarconiSociety Society’s annual conference, The Decade of Digital Inclusion free virtual symposium will start soon #DoDI2022 🚨 Watch Now: https://t.co/JE5iulHjg4 #tech4good #techforgood #broadband #digitaldivide #HEC #DoDI2022 #digitalinclusion #marconifellows https://t.co/DbaCEvx7Rh		278	HubSpot	http://www.hubspot.com/	2	3	0	0	en	FALSE		MarconiSociety	DoDI2022,tech4good,techforgood,broadband,digitaldivide,HEC,DoDI2022,digitalinclusion,marconifellows	🚨		1	9	1	1	1	0	0	https://hubs.la/Q01rp4Lj0	photo	https://pbs.twimg.com/media/FgpeXAbXgAA6xl-.jpg		FALSE		2347727617	mimik Technology Inc.	mimiktech	Vancouver, British Columbia		mimik provides a hybrid edge cloud computing application development platform and business enablers for digital transformation.	http://www.mimik.com	3039	884	189	1195	2128	FALSE	FALSE	FALSE	2014-02-17 01:45:22
1592171738976194560	https://twitter.com/CarolNdosi/status/1592171738976194560	2022-11-14 15:04:58	Tweet	Our @LPDigitalTZ upcoming activities - in that order before we call it a year 😄 We stay pushing for digital inclusion for women and youth in #Tanzania #DigitalInclusion #OVAW #OGBV #DigitalResilience #16Days #OrangeTheWorld #DigitalRightsTZ #DesignThinking #SDGs https://t.co/VSWV7SBhNM		265	Twitter for iPhone	http://twitter.com/download/iphone	11	14	1	1	en	FALSE		LPDigitalTZ	Tanzania,DigitalInclusion,OVAW,OGBV,DigitalResilience,16Days,OrangeTheWorld,DigitalRightsTZ,DesignThinking,SDGs	😄		1	10	0	4	1	0	0		photo	https://pbs.twimg.com/media/FhiHu0uXgAchrns.jpg		FALSE		248618354	Ndosi	CarolNdosi	Tanzania		SDGs | Digitalization | Design Thinking | Creatives | Entrepreneurship | SKILLS | @techwomentz @thelaunchpadtz @lpdigitaltz @nyamachomafest @sheroestanzania	http://www.mitandaonasisi.or.tz	534437	2726	256	153534	300603	TRUE	FALSE	FALSE	2011-02-07 11:26:11
1585565128409612288	https://twitter.com/CarolNdosi/status/1585565128409612288	2022-10-27 09:32:39	Tweet	1 of the sessions that was a MUST attend for @LPDigitalTZ #DigitalInclusion - How to reach women and underserved groups at scale. We are determined to widen our outreach notwithstanding the limited resources - eager to learn of how others are making this happen #MWC22 https://t.co/EvgttXuFtQ		272	Twitter for iPhone	http://twitter.com/download/iphone	4	10	0	1	en	FALSE		LPDigitalTZ	DigitalInclusion,MWC22			1	2	0	1	0	0	0		photo	https://pbs.twimg.com/media/FgEPEhuXwAEeY3C.jpg		FALSE		248618354	Ndosi	CarolNdosi	Tanzania		SDGs | Digitalization | Design Thinking | Creatives | Entrepreneurship | SKILLS | @techwomentz @thelaunchpadtz @lpdigitaltz @nyamachomafest @sheroestanzania	http://www.mitandaonasisi.or.tz	534445	2726	256	153533	300603	TRUE	FALSE	FALSE	2011-02-07 11:26:11
1593905053936455680	https://twitter.com/CarolNdosi/status/1593905053936455680	2022-11-19 09:52:32	Quote	Moments from our #WomenAtWeb 2 Days Training on Digital Resilience. We need to continue creating safe spaces for women to learn on how to navigate through digital platforms in a way that it enhances their personal and professional development. To many more. #DigitalInclusion https://t.co/t9pBRn2W6x		278	Twitter for iPhone	http://twitter.com/download/iphone	6	17	0	1	en	FALSE			WomenAtWeb,DigitalInclusion			0	2	0	4	0	0	0		photo	https://pbs.twimg.com/media/Fh6wLltVIAAFgq1.jpg		FALSE		248618354	Ndosi	CarolNdosi	Tanzania		SDGs | Digitalization | Design Thinking | Creatives | Entrepreneurship | SKILLS | @techwomentz @thelaunchpadtz @lpdigitaltz @nyamachomafest @sheroestanzania	http://www.mitandaonasisi.or.tz	534437	2726	256	153534	300603	TRUE	FALSE	FALSE	2011-02-07 11:26:11
1585569623273005057	https://twitter.com/CarolNdosi/status/1585569623273005057	2022-10-27 09:50:31	Tweet	#DigitalInclusion How do we encourage and increase access and adoption rates in #Tanzania		90	Twitter for iPhone	http://twitter.com/download/iphone	0	10	0	1	en				DigitalInclusion,Tanzania			0	2	0	0	0	0	0					FALSE		248618354	Ndosi	CarolNdosi	Tanzania		SDGs | Digitalization | Design Thinking | Creatives | Entrepreneurship | SKILLS | @techwomentz @thelaunchpadtz @lpdigitaltz @nyamachomafest @sheroestanzania	http://www.mitandaonasisi.or.tz	534445	2726	256	153533	300603	TRUE	FALSE	FALSE	2011-02-07 11:26:11
1593651341880180737	https://twitter.com/CarolNdosi/status/1593651341880180737	2022-11-18 17:04:23	Tweet	Twas a great two days at @LPDigitalTZ @TheLaunchPadTZ Happy to have completed our 2 day training on #DigitalResilience for Women in politics, journalism, advocacy, community devpt &amp; human rights defenders. #WomenAtWebTZ #DigitalInclusion #DigitalRightsTZ https://t.co/YRyB3OOXyX		263	Twitter for iPhone	http://twitter.com/download/iphone	9	19	1	0	en	FALSE		LPDigitalTZ,TheLaunchPadTZ	DigitalResilience,WomenAtWebTZ,DigitalInclusion,DigitalRightsTZ			2	4	0	4	0	0	0		photo	https://pbs.twimg.com/media/Fh3JbrUXkAELbsG.jpg		FALSE		248618354	Ndosi	CarolNdosi	Tanzania		SDGs | Digitalization | Design Thinking | Creatives | Entrepreneurship | SKILLS | @techwomentz @thelaunchpadtz @lpdigitaltz @nyamachomafest @sheroestanzania	http://www.mitandaonasisi.or.tz	534437	2726	256	153534	300603	TRUE	FALSE	FALSE	2011-02-07 11:26:11
1594607629858398209	https://twitter.com/CarolNdosi/status/1594607629858398209	2022-11-21 08:24:19	Quote	Deadline approaching - 30th November - have you applied? #DigitalSkills #DigitalInclusion		89	Twitter for iPhone	http://twitter.com/download/iphone	6	9	1	0	en				DigitalSkills,DigitalInclusion			0	2	0	0	0	0	0					FALSE		248618354	Ndosi	CarolNdosi	Tanzania		SDGs | Digitalization | Design Thinking | Creatives | Entrepreneurship | SKILLS | @techwomentz @thelaunchpadtz @lpdigitaltz @nyamachomafest @sheroestanzania	http://www.mitandaonasisi.or.tz	534437	2726	256	153534	300603	TRUE	FALSE	FALSE	2011-02-07 11:26:11
1585571656642199553	https://twitter.com/CarolNdosi/status/1585571656642199553	2022-10-27 09:58:36	Tweet	Still a lot of work to do #MWCAfrica #MWC22 #DigitalInclusion https://t.co/eXiEdjTUsZ		61	Twitter for iPhone	http://twitter.com/download/iphone	1	15	1	0	en	FALSE			MWCAfrica,MWC22,DigitalInclusion			0	3	0	4	0	0	0		photo	https://pbs.twimg.com/media/FgEVAaCX0AAi67H.jpg		FALSE		248618354	Ndosi	CarolNdosi	Tanzania		SDGs | Digitalization | Design Thinking | Creatives | Entrepreneurship | SKILLS | @techwomentz @thelaunchpadtz @lpdigitaltz @nyamachomafest @sheroestanzania	http://www.mitandaonasisi.or.tz	534445	2726	256	153533	300603	TRUE	FALSE	FALSE	2011-02-07 11:26:11
1585571020525682689	https://twitter.com/CarolNdosi/status/1585571020525682689	2022-10-27 09:56:04	Tweet	#DigitalInclusion is not just connectivity - it’s also about ensuring there are adequate services that can support people to thrive though digital technology. This also includes relevant CONTENT. #MWC22 #MWCAfrica		213	Twitter for iPhone	http://twitter.com/download/iphone	1	12	1	0	en				DigitalInclusion,MWC22,MWCAfrica			0	3	0	0	0	0	0					FALSE		248618354	Ndosi	CarolNdosi	Tanzania		SDGs | Digitalization | Design Thinking | Creatives | Entrepreneurship | SKILLS | @techwomentz @thelaunchpadtz @lpdigitaltz @nyamachomafest @sheroestanzania	http://www.mitandaonasisi.or.tz	534445	2726	256	153533	300603	TRUE	FALSE	FALSE	2011-02-07 11:26:11
1597128508572340224	https://twitter.com/CarolNdosi/status/1597128508572340224	2022-11-28 07:21:24	Quote	We are all about #DigitalInclusion through Capacity Building and Advocacy. #DigitalRightsTZ		91	Twitter for iPhone	http://twitter.com/download/iphone	0	8	0	0	en				DigitalInclusion,DigitalRightsTZ			0	2	0	0	0	0	0					FALSE		248618354	Ndosi	CarolNdosi	Tanzania		SDGs | Digitalization | Design Thinking | Creatives | Entrepreneurship | SKILLS | @techwomentz @thelaunchpadtz @lpdigitaltz @nyamachomafest @sheroestanzania	http://www.mitandaonasisi.or.tz	534437	2726	256	153534	300603	TRUE	FALSE	FALSE	2011-02-07 11:26:11
1593163567288971264	https://twitter.com/CarolNdosi/status/1593163567288971264	2022-11-17 08:46:08	Quote	Day 1 👊🏾👊🏾👊🏾👊🏾👊🏾 #DigitalResilience #DigitalSafety #DigitalRightsTZ #DigitalInclusion		87	Twitter for iPhone	http://twitter.com/download/iphone	0	5	0	0	und				DigitalResilience,DigitalSafety,DigitalRightsTZ,DigitalInclusion	👊🏾,👊🏾,👊🏾,👊🏾,👊🏾		0	4	0	0	5	0	0					FALSE		248618354	Ndosi	CarolNdosi	Tanzania		SDGs | Digitalization | Design Thinking | Creatives | Entrepreneurship | SKILLS | @techwomentz @thelaunchpadtz @lpdigitaltz @nyamachomafest @sheroestanzania	http://www.mitandaonasisi.or.tz	534444	2726	256	153533	300603	TRUE	FALSE	FALSE	2011-02-07 11:26:11
1584924600764403713	https://twitter.com/CarolNdosi/status/1584924600764403713	2022-10-25 15:07:25	Tweet	‘Only 10% of SMEs in Ethiopia are online. We did some design thinking to figure out how we can get more businesses online - there is even a bigger gap when it comes to Women entrepreneurs’ - Ezana Raswork, Afrika 118 #DigitalInclusion #MWCAfrica https://t.co/IpBpABzpou		248	Twitter for iPhone	http://twitter.com/download/iphone	1	8	0	0	en	FALSE			DigitalInclusion,MWCAfrica			0	2	0	1	0	0	0		photo	https://pbs.twimg.com/media/Ff7IgCcXwAEK8DJ.jpg		FALSE		248618354	Ndosi	CarolNdosi	Tanzania		SDGs | Digitalization | Design Thinking | Creatives | Entrepreneurship | SKILLS | @techwomentz @thelaunchpadtz @lpdigitaltz @nyamachomafest @sheroestanzania	http://www.mitandaonasisi.or.tz	534445	2726	256	153533	300603	TRUE	FALSE	FALSE	2011-02-07 11:26:11
1595272777313177600	https://twitter.com/wasonga_molly/status/1595272777313177600	2022-11-23 04:27:23	Tweet	18% of Africans think the internet is not (shouldn’t be) a human right, 72% think it is. Worldwide, 34% think the internet is a human right. @ParadigmHQ #NetRights #DigitalInclusion		182	Twitter for iPhone	http://twitter.com/download/iphone	1	3	1	1	en			ParadigmHQ	NetRights,DigitalInclusion			1	2	0	0	0	0	0					FALSE		948870435176878080	Molly Wasonga	wasonga_molly	Nairobi, Kenya		Mother, Journalist, Tech-Writer, Digital Marketer, Books & Music Lover, Researcher, AI & Data Science enthusiast. Also, casual golfer.	http://www.mollywasonga.com	426	991	1	3107	3213	FALSE	FALSE	FALSE	2018-01-04 10:55:15
1592960083511631872	https://twitter.com/ethelchiwara/status/1592960083511631872	2022-11-16 19:17:34	Tweet	Thank you Tolulope Babajide. Need l say more!! Yes at the end of it all, the fire needs to get extinguished by whatever means, the quicker the method to put out the fire, the better. #digitalinclusion will give us strides https://t.co/FqtTPijfuL		245	LinkedIn	http://www.linkedin.com/	0	1	0	0	en	FALSE			digitalinclusion			0	1	1	0	0	0	0	https://lnkd.in/dfpWggb2				FALSE		54494034	Dr. Ethel C Mupambwa, CDFP	ethelchiwara	Harare, Zimbabwe		Chiremba, 2021 2020 African Business Hero Financial Inclusion Evangelist Determined to change the narrative of my country 🇿🇼	http://www.moneymartfinance.com	2714	1205	5	6020	2967	FALSE	FALSE	FALSE	2009-07-07 08:53:50
1587770550323134465	https://twitter.com/Moneywise_Plus/status/1587770550323134465	2022-11-02 11:36:13	Reply	Dale's contact with friends and family was limited because he didn't have the means of contacting them, until, he received a laptop and a sim card which opened a new chapter his life. #fixthedigitaldivide #enddigitalpoverty #leicester #DigitalInclusion		253	Twitter Web App	https://mobile.twitter.com	0	0	0	0	en		Moneywise_Plus		fixthedigitaldivide,enddigitalpoverty,leicester,DigitalInclusion			0	4	0	0	0	0	0					FALSE		1374516648	Moneywise Plus	Moneywise_Plus	Leicestershire		MW+ is a social inclusion project which is aimed at supporting people within Leicester and Leicestershire to move towards employment, education or training.	http://www.moneywiseplus.co.uk/	644	846	11	1163	4477	FALSE	FALSE	FALSE	2013-04-23 12:26:36
1591073331218108416	https://twitter.com/GSMAAfrica/status/1591073331218108416	2022-11-11 14:20:17	Tweet	"The #GSMAInnovationFund has helped us on networking. We’ve been working with @ethiotelecom to provide a payment solution to these small businesses, called @telebirr.” Learn how @Africa118inc is driving #DigitalInclusion for SMEs in Ethiopia➡️ https://t.co/M6jnuh6ROg #UKAid #GIZ https://t.co/eEiYOtQbW8		279	Hootsuite Inc.	https://www.hootsuite.com	1	3	0	0	en	FALSE		ethiotelecom,telebirr,Africa118inc	GSMAInnovationFund,DigitalInclusion,UKAid,GIZ	➡️		3	4	1	1	1	0	0	https://bit.ly/3UeNkVZ	photo	https://pbs.twimg.com/media/FhSgw0IWAAcc1r5.jpg		FALSE		925270403370704896	GSMA Africa	GSMAAfrica	Nairobi, Kenya		We unite the mobile industry on the African continent to increase the socio-economic impact of mobile.	http://www.mwcafrica.com	2677	416	31	1361	3353	FALSE	FALSE	FALSE	2017-10-31 07:57:09
1590278713702506502	https://twitter.com/GSMAAfrica/status/1590278713702506502	2022-11-09 09:42:45	Tweet	Excited to share @GSMAm4d’s new video about @Africa118inc, one of the #startups supported by the #GSMAInnovationFund. Hear from CEO &amp; founder Ezana Raswork, who shares his vision to drive #DigitalInclusion for small businesses in #Ethiopia 👉 https://t.co/M6jnuh6ROg https://t.co/Jx1qS0hLXl		269	Twitter Web App	https://mobile.twitter.com	1	1	0	0	en	FALSE		GSMAm4d,Africa118inc	startups,GSMAInnovationFund,DigitalInclusion,Ethiopia	👉		2	4	1	1	1	0	0	https://bit.ly/3UeNkVZ	animated_gif	https://video.twimg.com/tweet_video/FhHOA1wXoAIkC-j.mp4		FALSE		925270403370704896	GSMA Africa	GSMAAfrica	Nairobi, Kenya		We unite the mobile industry on the African continent to increase the socio-economic impact of mobile.	http://www.mwcafrica.com	2677	416	31	1361	3353	FALSE	FALSE	FALSE	2017-10-31 07:57:09
1594582141350084608	https://twitter.com/GSMAAfrica/status/1594582141350084608	2022-11-21 06:43:03	Tweet	The #COVID19 pandemic continues to disproportionately affect women ♀️ and the impact on women’s #DigitalInclusion is coming into focus. Closing the #MobileGenderGap has never been more critical. Read more 👉 https://t.co/ihf2VzRlOx #UKAid #Sida https://t.co/JwOFg9Q77L		243	Hootsuite Inc.	https://www.hootsuite.com	0	1	0	0	en	FALSE			COVID19,DigitalInclusion,MobileGenderGap,UKAid,Sida	♀️,👉		0	5	1	1	2	0	0	https://bit.ly/3aTbzr1	photo	https://pbs.twimg.com/media/FiEYAfQWYAET-hO.jpg		FALSE		925270403370704896	GSMA Africa	GSMAAfrica	Nairobi, Kenya		We unite the mobile industry on the African continent to increase the socio-economic impact of mobile.	http://www.mwcafrica.com	2676	416	31	1360	3353	FALSE	FALSE	FALSE	2017-10-31 07:57:09
1590212635148128257	https://twitter.com/GSMAAfrica/status/1590212635148128257	2022-11-09 05:20:11	Tweet	To tackle the #MobileGenderGap effectively, strategies, policies &amp; budgets need to explicitly address women’s needs, circumstances, capabilities &amp; preferences. Read our policy recommendations for accelerating #DigitalInclusion for women 👉 https://t.co/Ht74oSpeLy #UKAid #Sida https://t.co/FmrM9e89ui		283	Hootsuite Inc.	https://www.hootsuite.com	1	4	0	0	en	FALSE			MobileGenderGap,DigitalInclusion,UKAid,Sida	👉		0	4	1	1	1	0	0	https://bit.ly/3QJpuPH	photo	https://pbs.twimg.com/media/FhGR9wuXkAEpIUf.jpg		FALSE		925270403370704896	GSMA Africa	GSMAAfrica	Nairobi, Kenya		We unite the mobile industry on the African continent to increase the socio-economic impact of mobile.	http://www.mwcafrica.com	2677	416	31	1361	3353	FALSE	FALSE	FALSE	2017-10-31 07:57:09
1584647027564380160	https://twitter.com/nedretrsahin/status/1584647027564380160	2022-10-24 20:44:27	Tweet	Really enjoying the discussion on The Rising Impact of Global Trends in Digital Accessibility, and hearing how organizations from other countries approach #accessibility and #digitalinclusion. Excited to bring these learnings back to @MadPow! #mEnabling22 https://t.co/9aikIvwOLF		255	Twitter for Android	http://twitter.com/download/android	2	4	1	0	en	FALSE		MadPow	accessibility,digitalinclusion,mEnabling22			1	3	0	2	0	0	0		photo	https://pbs.twimg.com/media/Ff3METgWIAAfHie.jpg	Ballroom E with participants and panelists for the Panel Discussion: The Rising Impact of Global Trends in Digital Accessibility with Session Chair: Rylin Rodgers, Disability Policy Advisor, Microsoft Accessibility And Panelists: Monica Ackermann, Head of Accessibility, Scotiabank, Teresa Corbin, Chief Customer Advocate, Sustainability, External Affairs & Legal (SEAL), Telstra, Sabine Lobnig, Dir…	FALSE		133853315	Nedret Sahin	nedretrsahin	Cambridge, MA		Turkish, Senior Experience Strategist @Madpow where I advocate for people. The future is intersectional. (she/they)♀️✊♏🏳️‍🌈	http://www.nedretsahin.com	403	1300	25	612	796	FALSE	FALSE	FALSE	2010-04-16 20:21:21
1595064056209375232	https://twitter.com/nhbdalliespgh/status/1595064056209375232	2022-11-22 14:38:00	Tweet	Last week, we attended the @urapgh resource fair to share information about @fundmyfuturepgh, + spread the word about the federal Affordable Connectivity Program, which we are partnering with @ComcastWestrnPA on to reach local communities! #EconomicOpportunity #DigitalInclusion https://t.co/MJRnVLllwQ		279	Sprout Social	https://sproutsocial.com	3	6	0	0	en	FALSE		urapgh,fundmyfuturepgh,ComcastWestrnPA	EconomicOpportunity,DigitalInclusion			3	2	0	1	0	0	0		photo	https://pbs.twimg.com/media/FiLOSerXgAEqFjW.jpg	Senior Program Manager of Empowerment and Outreach, Toni Corinealdi, sits at a table with lots of Fund My Future posters and informational flyers. She is a Black woman with shoulder length, dark curly hair. She is wearing an orange sweater and large gold earrings. Behind her is a window with plants and a large banner that says "Take the pledge. Save. Win!"	FALSE		243782167	Neighborhood Allies	nhbdalliespgh	Pittsburgh, PA		Neighborhood Allies engages Pittsburgh area residents and organizations with innovative tools that expand opportunity for transformative community change.	http://www.neighborhoodallies.org	4164	612	85	1978	3597	FALSE	FALSE	FALSE	2011-01-27 20:11:51
1584923091238621184	https://twitter.com/NPCUK/status/1584923091238621184	2022-10-25 15:01:26	Tweet	8 million UK households are struggling to pay broadband, mobile and streaming bills https://t.co/HjtjqcZUqk #Digital #DigitalInclusion #DigitalExclusion #ConnectionsForAll #Inflation #CostOfLiving #CostOfLivingCrisis #FuelPoverty #PensionerPoverty @DigiPovAlliance		268	Twitter Web App	https://mobile.twitter.com	4	3	0	0	en	FALSE		DigiPovAlliance	Digital,DigitalInclusion,DigitalExclusion,ConnectionsForAll,Inflation,CostOfLiving,CostOfLivingCrisis,FuelPoverty,PensionerPoverty			1	9	1	0	0	0	0	https://digitalpovertyalliance.org/news-updates/ofcom-report-record-households-struggling-pay-broadband-mobile-streaming-bills/				FALSE		123843417	The NPC	NPCUK	UK		The campaigning voice of Britain's pensioners, with over 1 million members across the UK. Contact info@npcuk.org or 020 7837 6622.	http://www.npcuk.org	1076	820	18	1665	4041	FALSE	FALSE	FALSE	2010-03-17 11:26:54	info@npcuk.org
1589946479082229760	https://twitter.com/NPCUK/status/1589946479082229760	2022-11-08 11:42:35	Tweet	Broadband social tariffs can save you up to £200 a year https://t.co/coemr9ey6S #SocialTariffs #Broadband #Digital #DigitalInclusion #DigitalExclusion #ConnectionsForAll		171	Twitter Web App	https://mobile.twitter.com	2	2	0	0	en	FALSE			SocialTariffs,Broadband,Digital,DigitalInclusion,DigitalExclusion,ConnectionsForAll			0	6	1	0	0	0	0	http://www.theguardian.com/money/2022/oct/29/broadband-social-tariffs-save-deals-benefits				FALSE		123843417	The NPC	NPCUK	UK		The campaigning voice of Britain's pensioners, with over 1 million members across the UK. Contact info@npcuk.org or 020 7837 6622.	http://www.npcuk.org	1076	820	18	1665	4041	FALSE	FALSE	FALSE	2010-03-17 11:26:54	info@npcuk.org
1.58994e+18	https://twitter.com/NPCUK/status/1589940546709360641	2022-11-08 11:19:00	Tweet	FOUR million people are missing out on cheap broadband, Martin Lewis has warned. https://t.co/oh9xsClf1w #Digital #DigitalInclusion #DigitalExclusion #ConnectionsForAll #Broadband #SocialTariffs		196	Twitter Web App	https://mobile.twitter.com	1	1	0	0	en	FALSE			Digital,DigitalInclusion,DigitalExclusion,ConnectionsForAll,Broadband,SocialTariffs			0	6	1	0	0	0	0	http://www.thesun.co.uk/money/20295114/martin-lewis-households-missing-cheap-broadband-save-now/				FALSE		123843417	The NPC	NPCUK	UK		The campaigning voice of Britain's pensioners, with over 1 million members across the UK. Contact info@npcuk.org or 020 7837 6622.	http://www.npcuk.org	1076	820	18	1665	4041	FALSE	FALSE	FALSE	2010-03-17 11:26:54	info@npcuk.org
1588109950689181697	https://twitter.com/NPCUK/status/1588109950689181697	2022-11-03 10:04:52	Tweet	As day-to-day services increasingly move to the internet, older and vulnerable people are cut off https://t.co/7ZOu7KRoUJ #Digital #DigitalInclusion #DigitalExclusion #ConnectionsForAll		187	Twitter Web App	https://mobile.twitter.com	1	1	0	0	en	FALSE			Digital,DigitalInclusion,DigitalExclusion,ConnectionsForAll			0	4	1	0	0	0	0	http://www.theguardian.com/money/2022/oct/31/left-in-isolation-how-the-online-revolution-failed-our-elderly-people				FALSE		123843417	The NPC	NPCUK	UK		The campaigning voice of Britain's pensioners, with over 1 million members across the UK. Contact info@npcuk.org or 020 7837 6622.	http://www.npcuk.org	1076	820	18	1665	4041	FALSE	FALSE	FALSE	2010-03-17 11:26:54	info@npcuk.org
1584645098864005120	https://twitter.com/amyvandevelde/status/1584645098864005120	2022-10-24 20:36:47	Quote	It's my honor and privilege to be moderating this esteemed panel about #CyberSecurity and #DigitalInclusion. Please join us on November 2nd!		140	Twitter Web App	https://mobile.twitter.com	0	1	0	0	en				CyberSecurity,DigitalInclusion			0	2	0	0	0	0	0					FALSE		132626774	Amy VanDeVelde	amyvandevelde	International		NTIA Federal Program Officer for the State of Missouri with experience in digital equity, cybersecurity for real people, and social determinants of health.	http://www.ntia.gov	423	705	32	1994	2054	FALSE	FALSE	FALSE	2010-04-13 19:12:12
1592872673926938625	https://twitter.com/NWGVSN/status/1592872673926938625	2022-11-16 13:30:14	Tweet	Lovely to see Rose from @isaroinitiative collecting a #recycledPC package this morning from our #ITRecyclingProject. #Reuse #DigitalInclusion https://t.co/hueQLhkuAX		143	TweetDeck	https://about.twitter.com/products/tweetdeck	0	2	0	0	en	FALSE		isaroinitiative	recycledPC,ITRecyclingProject,Reuse,DigitalInclusion			1	4	0	1	0	0	0		photo	https://pbs.twimg.com/media/FhsEjwQWYAEfJqZ.jpg		FALSE		932916522510626818	North West Glasgow Voluntary Sector Network SCIO	NWGVSN	Glasgow, Scotland		We support, connect & advocate for third sector orgs within North West Glasgow so they have the funding, capacity & power to provide the best possible services	http://www.nwgvsn.org.uk	2248	1655	19	6686	4959	FALSE	FALSE	FALSE	2017-11-21 10:20:06
1587415940014252035	https://twitter.com/NWGVSN/status/1587415940014252035	2022-11-01 12:07:07	Tweet	Happy to give @GAMSCA Gambians in Scotland Community Association some #Recycled PC packages and a printer this morning #DigitalInclusion #Reuse https://t.co/GIPc7vXO4Y		143	Twitter Web App	https://mobile.twitter.com	0	4	0	0	en	FALSE		gamsca	Recycled,DigitalInclusion,Reuse			1	3	0	1	0	0	0		photo	https://pbs.twimg.com/media/FgeiLPIXkAAHW5f.jpg		FALSE		932916522510626818	North West Glasgow Voluntary Sector Network SCIO	NWGVSN	Glasgow, Scotland		We support, connect & advocate for third sector orgs within North West Glasgow so they have the funding, capacity & power to provide the best possible services	http://www.nwgvsn.org.uk	2248	1655	19	6686	4959	FALSE	FALSE	FALSE	2017-11-21 10:20:06
1584911458487439367	https://twitter.com/NWGVSN/status/1584911458487439367	2022-10-25 14:15:12	Tweet	A big THANK YOU to @EkosLtd in St George's Cross, who donated HP Desktop Towers, monitors, mice and keyboards. We've said it before and we'll say it again - we couldn't run our #ITRecyclingProject without all your kind donations and support! #DigitalInclusion https://t.co/DsdPFulTBn		260	Hootsuite Inc.	https://www.hootsuite.com	1	6	0	0	en	FALSE		EkosLtd	ITRecyclingProject,DigitalInclusion			1	2	0	2	0	0	0		photo	https://pbs.twimg.com/media/Ff68knQXgAMj_Sn.jpg		FALSE		932916522510626818	North West Glasgow Voluntary Sector Network SCIO	NWGVSN	Glasgow, Scotland		We support, connect & advocate for third sector orgs within North West Glasgow so they have the funding, capacity & power to provide the best possible services	http://www.nwgvsn.org.uk	2248	1655	19	6686	4959	FALSE	FALSE	FALSE	2017-11-21 10:20:06
1584900764815736833	https://twitter.com/NWGVSN/status/1584900764815736833	2022-10-25 13:32:43	Tweet	Happy to give out another 3 #recycled PCs to Guy from @SAMHtweets #DigitalInclusion Find out more about our #ITRecyclingProject https://t.co/1FAnTp6IQD https://t.co/2JSxpSa0p2		153	Twitter for iPhone	http://twitter.com/download/iphone	0	0	0	0	en	FALSE		SAMHtweets	recycled,DigitalInclusion,ITRecyclingProject			1	3	1	1	0	0	0	https://nwgvsn.org.uk/network-it-recycling-project-update/	photo	https://pbs.twimg.com/media/Ff6y1r5XEAIRZ2p.jpg		FALSE		932916522510626818	North West Glasgow Voluntary Sector Network SCIO	NWGVSN	Glasgow, Scotland		We support, connect & advocate for third sector orgs within North West Glasgow so they have the funding, capacity & power to provide the best possible services	http://www.nwgvsn.org.uk	2248	1655	19	6686	4959	FALSE	FALSE	FALSE	2017-11-21 10:20:06
1588180498559500288	https://twitter.com/NWGVSN/status/1588180498559500288	2022-11-03 14:45:12	Tweet	Great to see another #Recycled PC package go out this morning. Nice to meet you Iona from Possilpark Children &amp; Families team #DigitalInclusion #Reuse https://t.co/jZKJ5wZ4T4		157	Hootsuite Inc.	https://www.hootsuite.com	0	3	0	0	en	FALSE			Recycled,DigitalInclusion,Reuse			0	3	0	1	0	0	0		photo	https://pbs.twimg.com/media/FgpZv1FXEAEQEsN.jpg		FALSE		932916522510626818	North West Glasgow Voluntary Sector Network SCIO	NWGVSN	Glasgow, Scotland		We support, connect & advocate for third sector orgs within North West Glasgow so they have the funding, capacity & power to provide the best possible services	http://www.nwgvsn.org.uk	2248	1655	19	6686	4959	FALSE	FALSE	FALSE	2017-11-21 10:20:06
1592880930326282241	https://twitter.com/NYSLibrary/status/1592880930326282241	2022-11-16 14:03:02	Tweet	2022 Digital Inclusion Toolkit - 11/17. This free webinar will introduce the 2022 Digital Inclusion Toolkit to the library community. For more info &amp; to reg: https://t.co/h0Q9R36mPN #Library #NYLibrarians #NYLibraries #NewYorkLibraries #DigitalInclusion #DigitalEquity https://t.co/jPhl96OqRZ	Upvoting ones own ambitions	272	Buffer	https://buffer.com	0	3	1	0	en	FALSE			Library,NYLibrarians,NYLibraries,NewYorkLibraries,DigitalInclusion,DigitalEquity			0	6	1	1	0	0	0	https://buff.ly/3eKogH0	photo	https://pbs.twimg.com/media/FhsMw3ZXoAMnyXs.jpg	Overhead view of three people working at a table with notebooks open and writing tools. A white banner through the middle of the image includes the text "New York State Library Digital Inclusion Toolkit."	FALSE		1258132673819742211	New York State Library	NYSLibrary	Albany, NY		A research library serving the government and people of New York State since 1818.	http://www.nysl.nysed.gov	554	162	14	1049	562	FALSE	FALSE	FALSE	2020-05-06 20:33:51
1590706599513174016	https://twitter.com/NYSLibrary/status/1590706599513174016	2022-11-10 14:03:01	Tweet	2022 Digital Inclusion Toolkit - 11/17. This free webinar will introduce the 2022 Digital Inclusion Toolkit to the library community. For more info &amp; to reg: https://t.co/h0Q9R36UFl #Library #NYLibrarians #NYLibraries #NewYorkLibraries #DigitalInclusion #DigitalEquity https://t.co/T4YYT8FAwB	Upvoting ones own ambitions	272	Buffer	https://buffer.com	0	0	0	0	en	FALSE			Library,NYLibrarians,NYLibraries,NewYorkLibraries,DigitalInclusion,DigitalEquity			0	6	1	1	0	0	0	https://buff.ly/3eKogH0	photo	https://pbs.twimg.com/media/FhNTOMkXkAM-pv0.jpg	Overhead view of three people working at a table with notebooks open and writing tools. A white banner through the middle of the image includes the text "New York State Library Digital Inclusion Toolkit."	FALSE		1258132673819742211	New York State Library	NYSLibrary	Albany, NY		A research library serving the government and people of New York State since 1818.	http://www.nysl.nysed.gov	554	162	14	1049	562	FALSE	FALSE	FALSE	2020-05-06 20:33:51
1588389195202297856	https://twitter.com/Sabahatkb/status/1588389195202297856	2022-11-04 04:34:29	Tweet	https://t.co/YqnI4QDSZP #inclusion #womenempowerment #financialliteracy #DigitalInclusion		90	Twitter for Android	http://twitter.com/download/android	4	12	0	0	qme	FALSE			inclusion,womenempowerment,financialliteracy,DigitalInclusion			0	4	1	0	0	0	0	https://www.linkedin.com/posts/propakistani-pk_jazz-un-microbusiness-activity-6994052734165381120-v3gZ?utm_source=share&utm_medium=member_android				FALSE		618760339	Sabahat Bokhari	Sabahatkb	Lahore		I might tweet something interesting time to time or may be not! Executive Coach | OD Expert | D&I Consultant	http://www.ODINSIGHTS.com	584	699	0	1207	870	FALSE	FALSE	FALSE	2012-06-26 05:18:57
1589958507201458178	https://twitter.com/Online_Centres/status/1589958507201458178	2022-11-08 12:30:22	Reply	Our Online Centres came from a range of different organisations, including libraries, business alliances, housing associations, support for carers, and many more! It’s great to see such a wide range of organisations coming together to support older people in #digitalinclusion		276	Twitter Web App	https://mobile.twitter.com	0	0	0	1	en		Online_Centres		digitalinclusion			0	1	0	0	0	0	0					FALSE		64383748	Online Centres Network	Online_Centres	United Kingdom		A national network of grassroots organisations that help people gain the skills and confidence to use digital | Managed by @goodthingsfdn | #FixTheDigitalDivide	http://www.onlinecentresnetwork.org	7729	3848	222	6236	18154	FALSE	FALSE	FALSE	2009-08-10 11:38:35
1588148355657568258	https://twitter.com/ErokuSimon/status/1588148355657568258	2022-11-03 12:37:29	Tweet	Will be speaking at the #UgMediaWk22 organized by @MFAUganda Catch the conversation on #DigitalInclusion &amp; our journey as @SignsTvUg in making TV accessible to #DeafPersons #ItsStillValid @nuwodu @NUDIPU @dw_akademie @AKUMediaFutures https://t.co/nIQzGZsH7w		239	Twitter Web App	https://mobile.twitter.com	10	18	0	3	en	FALSE		MFAUganda,SignsTvUg,nuwodu,NUDIPU,dw_akademie,AKUMediaFutures	UgMediaWk22,DigitalInclusion,DeafPersons,ItsStillValid			6	4	0	1	0	0	0		photo	https://pbs.twimg.com/media/Fgo6xLlXEAEx4eZ.jpg		FALSE		307827099	Simon Eroku -Tech4Inclusion Consultant	ErokuSimon	Kampala, Uganda		Team Leader - @OpenSignsug | @WashFellowship 2017 | @TheNewVision 40Under40 2019 | Father | #ItsStillValid | Brain-Child of #USignApp, #SignTapp & @SignsTvUg	http://www.opensignsinnovations.com	731	531	24	640	3224	FALSE	FALSE	FALSE	2011-05-30 10:56:23
1587051764410331136	https://twitter.com/OrangeMD/status/1587051764410331136	2022-10-31 12:00:01	Tweet	Uraaa, gata vacanța 🤩 25 000 de elevi și profesori revin azi cu nerăbdare la școală, acolo unde internetul zboară cu viteza 🚀 iar lecțiile se transformă în aventuri captivante. Toate datorită Internetului #GigabitPentruScoalaTa de la @Orange #DigitalInclusion #Engage2025 https://t.co/e94kjcvMJr		272	Twitter Web App	https://mobile.twitter.com	1	4	1	0	ro	FALSE		orange	GigabitPentruScoalaTa,DigitalInclusion,Engage2025	🤩,🚀		1	3	0	1	2	0	0		photo	https://pbs.twimg.com/media/FgYvgW1WYAEG0Bv.jpg		FALSE		38415178	orangemd	OrangeMD	Moldova		https://t.co/ZAtuV9qiAO	http://www.orange.md/	6792	2539	52	214	3793	TRUE	FALSE	FALSE	2009-05-07 11:48:34
1597666456715526149	https://twitter.com/PCsforPeople/status/1597666456715526149	2022-11-29 18:59:01	Tweet	Did you know there are lots of ways to get involved with #digitalinclusion efforts through PCs for People? You can be a #volunteer, #recyclecomputers, or #donate funds! All of these help us achieve our mission of digital equity for all. https://t.co/0svdymCnrL #GivingTuesday		275	Sprout Social	https://sproutsocial.com	0	1	0	1	en	FALSE			digitalinclusion,volunteer,recyclecomputers,donate,GivingTuesday			0	5	1	0	0	0	0	http://www.pcsforpeople.org/get-involved				FALSE		78048820	PCs for People	PCsforPeople	United States		Nonprofit that aids #DigitalInclusion by distributing refurbished computers and low-cost internet to those in need.	http://www.pcsforpeople.org	1529	270	34	984	1375	FALSE	FALSE	FALSE	2009-09-28 16:00:37
1595431699298586628	https://twitter.com/peskypeople/status/1595431699298586628	2022-11-23 14:58:53	Reply	@wispame @elonmusk Nope. 8billion people on the planet and counting. I would like to know the thoughts of as many people as possible. Also good for educating, news espec when it’s citizen journalism + in my case the campaigning for #digitalinclusion #a11y - why joined in back in 2009 :)		287	Twitter for iPhone	http://twitter.com/download/iphone	0	0	0	1	en		wispame	wispame,elonmusk	digitalinclusion,a11y			2	2	0	0	0	0	0					FALSE		53478965	Pesky People	peskypeople	Glasgow		Consultant | Access Coordinator HETV & Film | BSL Poet filmmaker/artist | Deaf | Disability Digital activist | She/Her🏳️‍🌈	http://www.peskypeople.co.uk	3045	3551	165	1532	13442	FALSE	FALSE	FALSE	2009-07-03 19:45:16
1591140524945248272	https://twitter.com/OneLinders/status/1591140524945248272	2022-11-11 18:47:17	Tweet	Universal connectivity is essential for the digitalization of micro, small and medium businesses, and must be the focus for today’s policymakers. @Borje_Ekholm @Ericsson #DigitalDivide #DigitalInclusion #TeamEricsson #B20 #G20 https://t.co/whn6UOFyBc		250	Dynamic Signal	http://dynamicsignal.com/	1	3	0	0	en	FALSE		Borje_Ekholm,ericsson	DigitalDivide,DigitalInclusion,TeamEricsson,B20,G20			2	5	1	0	0	0	0	https://t.eric.sn/3G9hCW3				FALSE		482605939	Peter Linder	OneLinders	Dallas, TX, USA		Keynote speaker & content creator, deciphering 5G & mobile G forces. 11,306 days @Ericsson #5G #Industry40 #DigitalDivide #Metaverse #XR	http://www.peter-linder.com	5619	5530	331	6144	21083	TRUE	FALSE	FALSE	2012-02-04 03:26:12
1587443242190213124	https://twitter.com/placesforpeople/status/1587443242190213124	2022-11-01 13:55:36	Tweet	Through our #partnership with @VodafoneUK, we’re providing 300 SIM cards for customers to reduce isolation and improve #DigitalInclusion. And we're proud to say in the past few months, we’ve delivered 170 SIM cards, each with 20GB of data plus unlimited calls and texts.📱🙌 1/2 https://t.co/CNDadvQFkq		278	Twitter Web App	https://mobile.twitter.com	1	7	0	2	en	FALSE		VodafoneUK	partnership,DigitalInclusion	📱,🙌		1	2	0	1	2	0	0		photo	https://pbs.twimg.com/media/Fge7DbgXkAABCI-.jpg		FALSE		26730347	Places for People	placesforpeople	UK		A leading affordable homes-led placemaker that believes places work when they work for everyone. For customer service, please go to: https://t.co/uiCyShSReB	http://www.placesforpeople.co.uk	14359	2700	230	6032	8402	FALSE	FALSE	FALSE	2009-03-26 11:44:16
1587443528778629120	https://twitter.com/placesforpeople/status/1587443528778629120	2022-11-01 13:56:45	Reply	Not only that, we’ve also provided 40 laptops, mobile phones, tablets and more for our customers, making sure they have a way to keep in touch with loved ones.💜 Learn more about our #DigitalInclusion work.👇 https://t.co/6YlehXke0U #BecauseCommunityMatters 2/2		262	Twitter Web App	https://mobile.twitter.com	1	6	0	0	en	FALSE	placesforpeople		DigitalInclusion,BecauseCommunityMatters	💜,👇		0	2	1	0	2	0	0	https://www.placesforpeople.co.uk/about-us/our-social-impact/strengthening-financial-and-digital-inclusion				FALSE		26730347	Places for People	placesforpeople	UK		A leading affordable homes-led placemaker that believes places work when they work for everyone. For customer service, please go to: https://t.co/uiCyShSReB	http://www.placesforpeople.co.uk	14359	2700	230	6032	8402	FALSE	FALSE	FALSE	2009-03-26 11:44:16
1590650230906683397	https://twitter.com/plymouthbus/status/1590650230906683397	2022-11-10 10:19:02	Tweet	Unclaimed mobile phones left on buses have been given a new lease of life thanks to local repair and recycling scheme, @borrowdontbuy https://t.co/dT35esbgXt @PlymSocEnt #recycling #DigitalInclusion https://t.co/A0uljFLunQ		201	Adobe Express	https://adobe.com/express	1	3	0	2	en	FALSE		borrowdontbuy,PlymSocEnt	recycling,DigitalInclusion			2	2	1	1	0	0	0	https://bit.ly/3NP0pD9	photo	https://pbs.twimg.com/media/FhMf88BXwAAERYg.jpg		FALSE		93959083	Plymouth Citybus	plymouthbus	Plymouth, United Kingdom		Plymouth's award-winning bus company. Our Customer Experience team is here from 8am-5:30pm Monday to Friday. Tweets may not be answered outside these times.	http://www.plymouthbus.co.uk	10031	147	99	1458	28250	FALSE	FALSE	FALSE	2009-12-01 22:30:15
1585544287625908224	https://twitter.com/PWRtoConnect/status/1585544287625908224	2022-10-27 08:09:50	Tweet	A big thank you to ⁦@twobirds⁩ for donating 11 ⁦@HP⁩ laptops this week 🎉Our amazing IT #volunteers have #securely wiped+updated the devices, ready to be delivered to #Wandsworth children, young people+families #DigitalInclusion #Bridgingthegap #Tech4All 💻♻️ https://t.co/Zm2088YJv9		258	Twitter for iPhone	http://twitter.com/download/iphone	0	9	1	0	en	FALSE		twobirds,HP	volunteers,securely,Wandsworth,DigitalInclusion,Bridgingthegap,Tech4All	🎉,💻,♻️		2	6	0	1	3	0	0		photo	https://pbs.twimg.com/media/FgD8H9SXgAATq2F.jpg		FALSE		1260915676312715264	Power to Connect	PWRtoConnect	Battersea, London		Power to Connect refurbishes unused laptops+tablets into Chromebooks for schools & families in #Wandsworth helping to tackle #DigitalExclusion #DigitalPoverty	http://www.powertoconnect.co.uk	596	1012	1	702	651	FALSE	FALSE	FALSE	2020-05-14 12:52:11
1592563119980961792	https://twitter.com/PreciselyData/status/1592563119980961792	2022-11-15 17:00:10	Tweet	The path toward #digitalinclusion starts with #digitalaccessibility. Join us tomorrow to learn the best practices that state and local governments can implement to knock down barriers and truly connect their communities. Learn more here: https://t.co/4bBD0W8LHX https://t.co/2T8e8SLUZu		261	Oktopost	https://www.oktopost.com	0	2	0	0	en	FALSE			digitalinclusion,digitalaccessibility			0	2	1	1	0	0	0	https://okt.to/D1YnSz	photo	https://pbs.twimg.com/media/Fhnrt6mWAAAe5hP.png		FALSE		119987616	Precisely	PreciselyData	Burlington, MA		Precisely is the global leader in data integrity.	http://www.precisely.com	3993	2052	509	5645	19662	FALSE	FALSE	FALSE	2010-03-05 04:21:13
1587143131941588994	https://twitter.com/propdave/status/1587143131941588994	2022-10-31 18:03:05	Tweet	Sponsoring this week's Digital Accessibility Legal Summit @A11yLegalSummit 11/1 &amp; 11/2 Use promo code PERTINENT for 15% off registration. #a11y #webaccessibility #digitalinclusion #legal https://t.co/v8bWKBmij0 https://t.co/AL1xqPfpzQ		215	Hootsuite Inc.	https://www.hootsuite.com	0	0	1	0	en	FALSE		A11yLegalSummit	a11y,webaccessibility,digitalinclusion,legal			1	4	1	1	0	0	0	https://accessibility.legal/	photo	https://pbs.twimg.com/media/FgaqRHzXgAQZCQ8.jpg		FALSE		15145862	Dave Gibson	propdave	Burlington, VT		Founder: https://t.co/AQxlV5GcmT (@propcrew) Accessible web design & marketing | https://t.co/HD6GE7dqgB (@a11ywrks) WCAG/ADA/508 compliance	http://www.propellermediaworks.com	1464	1156	87	460	3300	FALSE	FALSE	FALSE	2008-06-17 14:07:09
1590394537645858816	https://twitter.com/RachaMourtada/status/1590394537645858816	2022-11-09 17:23:00	Tweet	📽️ Excited to share @GSMAm4d’s new video about @Africa118inc, one of the #startups supported by the #GSMAInnovationFund. Hear from CEO &amp; founder Ezana Raswork, who shares his vision to drive #DigitalInclusion for small businesses in #Ethiopia👉 https://t.co/zV7oDZErgJ #UKAid #GIZ https://t.co/BkFwczUqZT		283	Twitter Web App	https://mobile.twitter.com	0	1	0	0	en	FALSE		GSMAm4d,Africa118inc	startups,GSMAInnovationFund,DigitalInclusion,Ethiopia,UKAid,GIZ	📽️,👉		2	6	1	1	2	0	0	https://bit.ly/3UeNkVZ	animated_gif	https://video.twimg.com/tweet_video/FhI3W2eWAAATl6i.mp4		FALSE		381670495	Racha Mourtada	RachaMourtada	Beirut/London		Senior Advocacy Manager @GSMA | MPA Digital Tech & Policy @UCL | Founder @luqoombooks | Author @AndrewsMcMeel, @simonbooks @harperchildrens	http://www.rachamourtada.com	837	1118	33	318	1197	FALSE	FALSE	FALSE	2011-09-28 18:43:48
1592472919346622464	https://twitter.com/redbridgecvs/status/1592472919346622464	2022-11-15 11:01:45	Tweet	Do you support #olderadults? Are you passionate about #digitalinclusion? @ageuk RBH has launched a new programme of digital training to help older people #getonline and build their digital confidence! Find out more: 07946032332 | vivienne.greengrass[@]ageukrbh[.]org[.]uk		273	Hootsuite Inc.	https://www.hootsuite.com	0	1	0	0	en			ageuk	olderadults,digitalinclusion,getonline			1	3	0	0	0	0	0					FALSE		223797553	RedbridgeCVS	redbridgecvs	Ilford		Redbridge Council for Voluntary Service - Inspiring everyone to play a part in a caring, vibrant community. DM or email for requests: info@redbridgecvs.net	http://www.redbridgecvs.net	1596	590	33	396	3977	FALSE	FALSE	FALSE	2010-12-07 10:40:37	info@redbridgecvs.net
1593616734715461633	https://twitter.com/righttolive_org/status/1593616734715461633	2022-11-18 14:46:52	Tweet	Through "Adopt a school" CSR initiative, @USTglobal has joined hands with us to provide required Digitalization at eight rural schools across different parts of Karnataka to fight the #DigitalDivide in #education, helping close to 1500 students. #csr #digitalinclusion https://t.co/Jk66Frs8r7		269	Twitter Web App	https://mobile.twitter.com	1	1	1	0	en	FALSE		USTglobal	DigitalDivide,education,csr,digitalinclusion			1	4	0	1	0	0	0		video	https://video.twimg.com/ext_tw_video/1593616552833650688/pu/vid/640x360/t9WOA-meXipcE8K3.mp4?tag=12		FALSE		377858254	Right to Live	righttolive_org	Bangalore		Right to Live connects NGOs, Volunteers, Corporates and the Government with a mission of helping the less privileged improve their standard of living.	http://www.righttolive.org	76	22	1	17	443	FALSE	FALSE	FALSE	2011-09-22 07:04:33
1597221157341900802	https://twitter.com/jacquelinelampe/status/1597221157341900802	2022-11-28 13:29:33	Tweet	‘Language can make or break you!’ Lack of English excludes from digital space At @IGF2022 call to facilitate young people’s language, indigenous languages, Arabic and French languages to increase digital inclusion! #IGF2022 #digitaldevelopment #digitalinclusion #socialimpact		279	Twitter for iPhone	http://twitter.com/download/iphone	0	1	0	0	en			igf2022	IGF2022,digitaldevelopment,digitalinclusion,socialimpact			1	4	0	0	0	0	0					FALSE		167714491	Jacqueline Lampe	jacquelinelampe	Amsterdam, North Holland		CEO of @RNW_Media, building digital communities for social change and amplifying youth voices in SSA, MENA, China, India. Living in Amsterdam, fan of sports.	http://www.rnw.org	1212	929	26	1120	2465	FALSE	FALSE	FALSE	2010-07-17 08:44:21
1597536863924781056	https://twitter.com/jacquelinelampe/status/1597536863924781056	2022-11-29 10:24:03	Tweet	Digital inclusion creates social impact for young people! Civil society, governments, communications &amp; technology industry &amp; corporate sector need to collaborate. 10% increase in mobile connection means 2,5% increase GDP! #IGF2022 #youngpeople #digitalinclusion #socialimpact		286	Twitter for iPhone	http://twitter.com/download/iphone	0	0	0	0	en				IGF2022,youngpeople,digitalinclusion,socialimpact			0	4	0	0	0	0	0					FALSE		167714491	Jacqueline Lampe	jacquelinelampe	Amsterdam, North Holland		CEO of @RNW_Media, building digital communities for social change and amplifying youth voices in SSA, MENA, China, India. Living in Amsterdam, fan of sports.	http://www.rnw.org	1212	929	26	1120	2465	FALSE	FALSE	FALSE	2010-07-17 08:44:21
1597147916132810752	https://twitter.com/jacquelinelampe/status/1597147916132810752	2022-11-28 08:38:31	Tweet	3/3 Essential because 10% increase in mobile connection means 2,5% increase in GDP! #IGF2022 #digitaldevelopment #digitalinclusion #socialimpact #increasedGDP		159	Twitter for iPhone	http://twitter.com/download/iphone	0	0	0	0	en				IGF2022,digitaldevelopment,digitalinclusion,socialimpact,increasedGDP			0	5	0	0	0	0	0					FALSE		167714491	Jacqueline Lampe	jacquelinelampe	Amsterdam, North Holland		CEO of @RNW_Media, building digital communities for social change and amplifying youth voices in SSA, MENA, China, India. Living in Amsterdam, fan of sports.	http://www.rnw.org	1212	929	26	1120	2465	FALSE	FALSE	FALSE	2010-07-17 08:44:21
1597147762969042944	https://twitter.com/jacquelinelampe/status/1597147762969042944	2022-11-28 08:37:54	Tweet	2/3 Free, open, safe, secure, affordable internet &amp; digital infrastructure, incl access to smart phones, are @ core to connect the 3,2 bln unconnected wherever they live, whatever their means! #IGF2022 #digitaldevelopment #digitalinclusion #socialimpact #increasedGDP		273	Twitter for iPhone	http://twitter.com/download/iphone	0	0	0	0	en				IGF2022,digitaldevelopment,digitalinclusion,socialimpact,increasedGDP			0	5	0	0	0	0	0					FALSE		167714491	Jacqueline Lampe	jacquelinelampe	Amsterdam, North Holland		CEO of @RNW_Media, building digital communities for social change and amplifying youth voices in SSA, MENA, China, India. Living in Amsterdam, fan of sports.	http://www.rnw.org	1212	929	26	1120	2465	FALSE	FALSE	FALSE	2010-07-17 08:44:21
1597147573730496512	https://twitter.com/jacquelinelampe/status/1597147573730496512	2022-11-28 08:37:09	Tweet	1/3 To transform lives of young people, women &amp; other vulnerable groups &amp; create social impact it is essential to address digital divide &amp; increase digital inclusion. #IGF2022 #digitaldevelopment #digitalinclusion #socialimpact #increasedGDP https://t.co/oaiYxaZEIT		255	Twitter for iPhone	http://twitter.com/download/iphone	0	1	0	0	en	FALSE			IGF2022,digitaldevelopment,digitalinclusion,socialimpact,increasedGDP			0	5	0	3	0	0	0		photo	https://pbs.twimg.com/media/Fio1P5pWAAAgZxN.jpg		FALSE		167714491	Jacqueline Lampe	jacquelinelampe	Amsterdam, North Holland		CEO of @RNW_Media, building digital communities for social change and amplifying youth voices in SSA, MENA, China, India. Living in Amsterdam, fan of sports.	http://www.rnw.org	1212	929	26	1120	2465	FALSE	FALSE	FALSE	2010-07-17 08:44:21
1590563262441336833	https://twitter.com/SACOSS/status/1590563262441336833	2022-11-10 04:33:27	Tweet	Next week at the SACOSS Alternative Futures conference, @teresa_corbin4 from Telstra heads up a panel session on digital inclusion with @JessMBWilson, Kate Fox and @HKyriazopoulos OAM. Regos close this Fri Nov 11 https://t.co/gvbh44OGH2 #EndingPoverty22 #DigitalInclusion https://t.co/9Fbve9l1fQ		272	Twitter Web App	https://mobile.twitter.com	1	7	2	1	en	FALSE		teresa_corbin4,JessMBWilson,HKyriazopoulos	EndingPoverty22,DigitalInclusion			3	2	1	1	0	0	0	https://tinyurl.com/mr2wj3sv	photo	https://pbs.twimg.com/media/FhLQzFeVIAA_4NS.jpg		FALSE		44519248	South Australian Council of Social Service	SACOSS	South Australia		Peak body for SA health & community services NGOs. Advocating for a just SA.	http://www.sacoss.org.au	5019	5505	179	15739	38584	FALSE	FALSE	FALSE	2009-06-04 02:04:22
1593459543643590657	https://twitter.com/SACOSS/status/1593459543643590657	2022-11-18 04:22:14	Reply	#digitalinclusion in the spotlight at today’s #EndingPoverty22 conference - session facilitated by Teresa Corbin with panelists Kate Fox, Jessica Wilson, Helena Kyriazopoulos, sponsored by @Telstra. https://t.co/23HNk63TMv		198	Twitter for iPhone	http://twitter.com/download/iphone	0	3	0	1	en	FALSE	SACOSS	Telstra	digitalinclusion,EndingPoverty22			1	2	0	1	0	0	0		photo	https://pbs.twimg.com/media/Fh0bAXEUYAAeslI.jpg		FALSE		44519248	South Australian Council of Social Service	SACOSS	South Australia		Peak body for SA health & community services NGOs. Advocating for a just SA.	http://www.sacoss.org.au	5019	5504	179	15739	38584	FALSE	FALSE	FALSE	2009-06-04 02:04:22
1594632101428875264	https://twitter.com/SAIIA_info/status/1594632101428875264	2022-11-21 10:01:34	Tweet	Our latest research paper provides many compelling reasons why #Africa needs to address the digital divide, and recommendations for how it could do so. | by @michellechivung and @AlastairTempest https://t.co/csYoiLNRZ8 #digitaldivide #AfCFTA #digitalinclusion https://t.co/2dorHWLZoW		262	Hootsuite Inc.	https://www.hootsuite.com	1	9	1	1	en	FALSE		michellechivung,AlastairTempest	Africa,digitaldivide,AfCFTA,digitalinclusion			2	4	1	1	0	0	0	http://ow.ly/KBoq50LFA36	photo	https://pbs.twimg.com/media/FiFFchNXgAILZCA.jpg		FALSE		109554031	South African Institute of International Affairs	SAIIA_info	Johannesburg, South Africa		SAIIA is a non-governmental think tank advancing a peaceful, economically sustainable and globally engaged Africa. Subscribe to our newsletter: https://t.co/88gUEMIAlt	http://www.saiia.org.za	12078	3129	292	2215	8288	FALSE	FALSE	FALSE	2010-01-29 13:05:05
1595726353122328576	https://twitter.com/SalfordCouncil/status/1595726353122328576	2022-11-24 10:29:44	Tweet	Delighted at our successful bid to be lead partner in @LGAComms #DigitalPathfindersProgramme. This grant means we can develop a pioneering digital inclusion initiative with @MortarWorks - a triage tool to help residents find local support #DigitalSalford #DigitalInclusion https://t.co/qNoWoAeUYt		272	Orlo	https://orlo.tech	1	6	3	0	en	FALSE		LGAcomms,MortarWorks	DigitalPathfindersProgramme,DigitalSalford,DigitalInclusion			2	3	0	1	0	0	0		photo	https://pbs.twimg.com/media/FiUoqWFWYAA7zhP.jpg		FALSE		20049651	Salford City Council	SalfordCouncil	Salford, UK		Latest news and alerts monitored office hours Mon to Fri. Get in touch via @SalfordCCHelp Out of hours emergency contact available at: https://t.co/CI5DKJt9HF	http://www.salford.gov.uk	37027	625	528	5495	52913	TRUE	FALSE	FALSE	2009-02-04 12:44:06
1595846021497716737	https://twitter.com/Steven_fry1/status/1595846021497716737	2022-11-24 18:25:15	Quote	Looking forward to working on this with my amazing #DigitalInclusion team @ClaireFewings96 @KarenSnape77 @SalDavis19 making sure we connect people to digital #NoOneLeftBehind @Debbie_B23 @jackyoud90 @tomstannard #DigitalSalford		227	Twitter for iPhone	http://twitter.com/download/iphone	4	22	0	2	en			ClaireFewings96,KarenSnape77,SalDavis19,Debbie_B23,jackyoud90,tomstannard	DigitalInclusion,NoOneLeftBehind,DigitalSalford			6	3	0	0	0	0	0					FALSE		761165538	Steven Fry	Steven_fry1	Salford, England		CDO, CTO, CDIO, CISO & Assistant Director of Customer 10k+ user - CIO100 2021 & 2022 | @salfordcouncil| @HOSTSalford | NED | People, Reform & Digital | LocalGov	http://www.salford.gov.uk	2386	4560	26	38669	5771	FALSE	FALSE	FALSE	2012-08-16 08:54:50
1587848215096803328	https://twitter.com/OasisSanDiego/status/1587848215096803328	2022-11-02 16:44:49	Quote	We ❤️ photos like this! It remind our members they have always been a part of technology! #digitalinclusion		107	Twitter Web App	https://mobile.twitter.com	0	1	0	0	en				digitalinclusion	❤️		0	1	0	0	1	0	0					FALSE		964652400186335232	San Diego Oasis	OasisSanDiego	San Diego, CA		We are leaders in healthy aging through lifelong learning, healthy lifestyles, and volunteer opportunities. Live Well San Diego Public Health Champion. #beoasis	http://www.sandiegooasis.org	425	739	5	1770	4798	FALSE	FALSE	FALSE	2018-02-17 00:07:09
1589634086611697665	https://twitter.com/DigiScot/status/1589634086611697665	2022-11-07 15:01:14	Tweet	Internet access can be a lifeline when coping with the most difficult stages of life! #DigitalInclusion #ConnectingScotland https://t.co/gaaAHMHAE8		124	Buffer	https://buffer.com	2	2	0	1	en	FALSE			DigitalInclusion,ConnectingScotland			0	2	0	1	0	0	0		photo	https://pbs.twimg.com/media/Fg-DxvqXwAAgwx7.jpg	Quote from Ann O'Donnell, recipient of a device from Lanarkshire Assocation for Mental Health "I found myself going into bereavement sites, reading other people's stories, and found I wasn't alone. So many people were struggling with grief"	FALSE		106991633	SCVO Digital	DigiScot	Scotland		Tweets from the digital team @scvotweet covering digital participation ✋ evolution 💡 & innovation 🚀 across Scotland.	http://www.scvo.org.uk/digital	8195	1062	181	15981	17329	FALSE	FALSE	FALSE	2010-01-21 08:16:11
1589920739049836544	https://twitter.com/DigiScot/status/1589920739049836544	2022-11-08 10:00:18	Tweet	.@NatRecordsScot is donating up to 400 Chromebooks and some of the mobile phones used by the Census Field officers this year to voluntary and charitable organisations across Scotland. For more info and to apply head to 👉https://t.co/c9IknAaNeU #DigitalInclusion https://t.co/2Okk0Rf1Wd	Upvoting ones own ambitions	263	Buffer	https://buffer.com	3	6	4	0	en	FALSE		NatRecordsScot	DigitalInclusion	👉		1	1	1	1	1	0	0	https://buff.ly/3NJm1k2	animated_gif	https://video.twimg.com/tweet_video/FhCIfEYWYAAeMUt.mp4		FALSE		106991633	SCVO Digital	DigiScot	Scotland		Tweets from the digital team @scvotweet covering digital participation ✋ evolution 💡 & innovation 🚀 across Scotland.	http://www.scvo.org.uk/digital	8190	1062	181	15981	17329	FALSE	FALSE	FALSE	2010-01-21 08:16:11
1587821910376779778	https://twitter.com/DigiScot/status/1587821910376779778	2022-11-02 15:00:18	Tweet	Our new #ConnectingScotland training course with @mhorcollective “Digital Skills and Financial Wellbeing” has dates for November https://t.co/ghpG4oUV36 #DigitalSkills #DigitalInclusion https://t.co/y7qMxkzLCl	Upvoting ones own ambitions	188	Buffer	https://buffer.com	2	3	2	0	en	FALSE		MhorCollective	ConnectingScotland,DigitalSkills,DigitalInclusion			1	3	1	1	0	0	0	https://buff.ly/3Ezyjcm	animated_gif	https://video.twimg.com/tweet_video/FgkTnHvXEAA6aZ6.mp4		FALSE		106991633	SCVO Digital	DigiScot	Scotland		Tweets from the digital team @scvotweet covering digital participation ✋ evolution 💡 & innovation 🚀 across Scotland.	http://www.scvo.org.uk/digital	8190	1062	181	15981	17329	FALSE	FALSE	FALSE	2010-01-21 08:16:11
1592910557056745474	https://twitter.com/DigiScot/status/1592910557056745474	2022-11-16 16:00:46	Tweet	Our new #ConnectingScotland training course with @mhorcollective “Digital Skills and Financial Wellbeing” has dates for November and December #DigitalInclusion #FinancialWellbeing https://t.co/ghpG4oUV36 https://t.co/sxptNCcosN	Upvoting ones own ambitions	204	Buffer	https://buffer.com	2	2	1	0	en	FALSE		MhorCollective	ConnectingScotland,DigitalInclusion,FinancialWellbeing			1	3	1	1	0	0	0	https://buff.ly/3Ezyjcm	animated_gif	https://video.twimg.com/tweet_video/FhsntVhXkAIWLfF.mp4		FALSE		106991633	SCVO Digital	DigiScot	Scotland		Tweets from the digital team @scvotweet covering digital participation ✋ evolution 💡 & innovation 🚀 across Scotland.	http://www.scvo.org.uk/digital	8190	1062	181	15981	17329	FALSE	FALSE	FALSE	2010-01-21 08:16:11
1596081480823775232	https://twitter.com/DigiScot/status/1596081480823775232	2022-11-25 10:00:53	Tweet	Our new #ConnectingScotland training course with @mhorcollective “Digital Skills and Financial Wellbeing” has dates for November and December. Get involved! #DigitalInclusion #FinancialWellbeing https://t.co/ghpG4pcvUE https://t.co/E7aLqgVymF		220	Buffer	https://buffer.com	1	2	1	0	en	FALSE		MhorCollective	ConnectingScotland,DigitalInclusion,FinancialWellbeing			1	3	1	1	0	0	0	https://buff.ly/3Ezyjcm	animated_gif	https://video.twimg.com/tweet_video/FiZro5bWIAIptWS.mp4		FALSE		106991633	SCVO Digital	DigiScot	Scotland		Tweets from the digital team @scvotweet covering digital participation ✋ evolution 💡 & innovation 🚀 across Scotland.	http://www.scvo.org.uk/digital	8190	1062	181	15981	17329	FALSE	FALSE	FALSE	2010-01-21 08:16:11
1592880553090437120	https://twitter.com/DigiScot/status/1592880553090437120	2022-11-16 14:01:32	Tweet	🏆 Check out @HolyroodConnect's Digital Health and Care Awards The #DigitalInclusion category celebrates an individual or organisation using digital tech to tackle digital exclusion and reduce inequalities within health and/or social care. More info: https://t.co/0Tqf6SqjAo https://t.co/yo0SrAPRzz		276	Buffer	https://buffer.com	1	3	1	0	en	FALSE		HolyroodConnect	DigitalInclusion	🏆		1	1	1	1	1	0	0	https://buff.ly/3suihJB	animated_gif	https://video.twimg.com/tweet_video/FhsMa5ZXoAMRCS8.mp4		FALSE		106991633	SCVO Digital	DigiScot	Scotland		Tweets from the digital team @scvotweet covering digital participation ✋ evolution 💡 & innovation 🚀 across Scotland.	http://www.scvo.org.uk/digital	8190	1062	181	15981	17329	FALSE	FALSE	FALSE	2010-01-21 08:16:11
1591038091866898434	https://twitter.com/DigiScot/status/1591038091866898434	2022-11-11 12:00:15	Tweet	🏆 Check out @HolyroodConnect's Digital Health and Care Awards. The #DigitalInclusion category celebrates an individual or organisation using digital tech to tackle digital exclusion and reduce inequalities within health and/or social care. More info: https://t.co/0Tqf6SHUYY		278	Buffer	https://buffer.com	1	1	1	0	en	FALSE		HolyroodConnect	DigitalInclusion	🏆		1	1	1	0	1	0	0	https://buff.ly/3suihJB				FALSE		106991633	SCVO Digital	DigiScot	Scotland		Tweets from the digital team @scvotweet covering digital participation ✋ evolution 💡 & innovation 🚀 across Scotland.	http://www.scvo.org.uk/digital	8190	1062	181	15981	17329	FALSE	FALSE	FALSE	2010-01-21 08:16:11
1597613987633500164	https://twitter.com/DigiScot/status/1597613987633500164	2022-11-29 15:30:31	Tweet	🏆 Could you be the winner? Check out @HolyroodConnect's Digital Health &amp; Care Awards. The #DigitalInclusion category celebrates an individual or org using digital tech to tackle digital exclusion &amp; reduce inequalities within health &amp;/or social care: https://t.co/0Tqf6SHUYY https://t.co/yNCZB6O1Lk	Upvoting ones own ambitions	285	Buffer	https://buffer.com	2	4	0	0	en	FALSE		HolyroodConnect	DigitalInclusion	🏆		1	1	1	1	1	0	0	https://buff.ly/3suihJB	animated_gif	https://video.twimg.com/tweet_video/Fivdc6VWIAI1faw.mp4		FALSE		106991633	SCVO Digital	DigiScot	Scotland		Tweets from the digital team @scvotweet covering digital participation ✋ evolution 💡 & innovation 🚀 across Scotland.	http://www.scvo.org.uk/digital	8190	1062	181	15981	17329	FALSE	FALSE	FALSE	2010-01-21 08:16:11
1597168510878334976	https://twitter.com/DigiScot/status/1597168510878334976	2022-11-28 10:00:21	Tweet	🏆 Check out @HolyroodConnect's Digital Health and Care Awards The #DigitalInclusion category celebrates an individual or organisation using digital tech to tackle digital exclusion and reduce inequalities within health and/or social care. More info: https://t.co/0Tqf6SHUYY https://t.co/WmZAzjwBvz	Upvoting ones own ambitions	276	Buffer	https://buffer.com	2	2	0	0	en	FALSE		HolyroodConnect	DigitalInclusion	🏆		1	1	1	1	1	0	0	https://buff.ly/3suihJB	animated_gif	https://video.twimg.com/tweet_video/FipIS4_XoAEGsIZ.mp4		FALSE		106991633	SCVO Digital	DigiScot	Scotland		Tweets from the digital team @scvotweet covering digital participation ✋ evolution 💡 & innovation 🚀 across Scotland.	http://www.scvo.org.uk/digital	8190	1062	181	15981	17329	FALSE	FALSE	FALSE	2010-01-21 08:16:11
1595078457918390275	https://twitter.com/DigiScot/status/1595078457918390275	2022-11-22 15:35:14	Tweet	.@NatRecordsScot is donating up to 400 Chromebooks and some of the mobile phones used by the Census Field officers this year to voluntary and charitable organisations across Scotland. For more info and to apply head to 👉https://t.co/c9IknAbl4s #DigitalInclusion https://t.co/IaESU1Ccse	Upvoting ones own ambitions	263	Buffer	https://buffer.com	8	2	0	0	en	FALSE		NatRecordsScot	DigitalInclusion	👉		1	1	1	1	1	0	0	https://buff.ly/3NJm1k2	animated_gif	https://video.twimg.com/tweet_video/FiLbZzSX0AAze1B.mp4		FALSE		106991633	SCVO Digital	DigiScot	Scotland		Tweets from the digital team @scvotweet covering digital participation ✋ evolution 💡 & innovation 🚀 across Scotland.	http://www.scvo.org.uk/digital	8190	1062	181	15981	17329	FALSE	FALSE	FALSE	2010-01-21 08:16:11
1590736281323114497	https://twitter.com/DigiScot/status/1590736281323114497	2022-11-10 16:00:58	Tweet	Our new #ConnectingScotland training course with @mhorcollective “Digital Skills and Financial Wellbeing” has dates for November and December #DigitalInclusion #FinancialWellbeing https://t.co/ghpG4oUV36 https://t.co/KAsz9f7WJv	Upvoting ones own ambitions	204	Buffer	https://buffer.com	2	1	0	0	en	FALSE		MhorCollective	ConnectingScotland,DigitalInclusion,FinancialWellbeing			1	3	1	1	0	0	0	https://buff.ly/3Ezyjcm	animated_gif	https://video.twimg.com/tweet_video/FhNuN3pXEAAlNrc.mp4		FALSE		106991633	SCVO Digital	DigiScot	Scotland		Tweets from the digital team @scvotweet covering digital participation ✋ evolution 💡 & innovation 🚀 across Scotland.	http://www.scvo.org.uk/digital	8190	1062	181	15981	17329	FALSE	FALSE	FALSE	2010-01-21 08:16:11
1595809584840597514	https://twitter.com/DigiScot/status/1595809584840597514	2022-11-24 16:00:28	Tweet	🏆 Check out @HolyroodConnect's Digital Health and Care Awards The #DigitalInclusion category celebrates an individual or organisation using digital tech to tackle digital exclusion and reduce inequalities within health and/or social care. More info: https://t.co/0Tqf6SHUYY https://t.co/yAQOakBynr		276	Buffer	https://buffer.com	1	1	0	0	en	FALSE		HolyroodConnect	DigitalInclusion	🏆		1	1	1	1	1	0	0	https://buff.ly/3suihJB	animated_gif	https://video.twimg.com/tweet_video/FiV0XAEXEAI2jf7.mp4		FALSE		106991633	SCVO Digital	DigiScot	Scotland		Tweets from the digital team @scvotweet covering digital participation ✋ evolution 💡 & innovation 🚀 across Scotland.	http://www.scvo.org.uk/digital	8190	1062	181	15981	17329	FALSE	FALSE	FALSE	2010-01-21 08:16:11
1595379159739822080	https://twitter.com/DigiScot/status/1595379159739822080	2022-11-23 11:30:07	Tweet	🏆 Check out @HolyroodConnect's Digital Health and Care Awards The #DigitalInclusion category celebrates an individual or organisation using digital tech to tackle digital exclusion and reduce inequalities within health and/or social care. More info: https://t.co/0Tqf6SIsOw https://t.co/tzME0zlTqT		276	Buffer	https://buffer.com	1	2	0	0	en	FALSE		HolyroodConnect	DigitalInclusion	🏆		1	1	1	1	1	0	0	https://buff.ly/3suihJB	animated_gif	https://video.twimg.com/tweet_video/FiPs4qLXgAAaP4p.mp4		FALSE		106991633	SCVO Digital	DigiScot	Scotland		Tweets from the digital team @scvotweet covering digital participation ✋ evolution 💡 & innovation 🚀 across Scotland.	http://www.scvo.org.uk/digital	8190	1062	181	15981	17329	FALSE	FALSE	FALSE	2010-01-21 08:16:11
1594692115359227904	https://twitter.com/DigiScot/status/1594692115359227904	2022-11-21 14:00:02	Tweet	Our new #ConnectingScotland training course with @mhorcollective “Digital Skills and Financial Wellbeing” has dates for November and December #DigitalInclusion #FinancialWellbeing https://t.co/ghpG4oVsSE https://t.co/Fy6w3VRwyI		204	Buffer	https://buffer.com	1	1	0	0	en	FALSE		MhorCollective	ConnectingScotland,DigitalInclusion,FinancialWellbeing			1	3	1	1	0	0	0	https://buff.ly/3Ezyjcm	animated_gif	https://video.twimg.com/tweet_video/FiF8BZqWIAEuMmf.mp4		FALSE		106991633	SCVO Digital	DigiScot	Scotland		Tweets from the digital team @scvotweet covering digital participation ✋ evolution 💡 & innovation 🚀 across Scotland.	http://www.scvo.org.uk/digital	8190	1062	181	15981	17329	FALSE	FALSE	FALSE	2010-01-21 08:16:11
1594646916318502912	https://twitter.com/DigiScot/status/1594646916318502912	2022-11-21 11:00:26	Tweet	🏆 Check out @HolyroodConnect's Digital Health and Care Awards The #DigitalInclusion category celebrates an individual or organisation using digital tech to tackle digital exclusion and reduce inequalities within health and/or social care. More info: https://t.co/0Tqf6SHUYY https://t.co/QhqwPibZQL		276	Buffer	https://buffer.com	1	0	0	0	en	FALSE		HolyroodConnect	DigitalInclusion	🏆		1	1	1	1	1	0	0	https://buff.ly/3suihJB	animated_gif	https://video.twimg.com/tweet_video/FiFS6yCXgAY-wzC.mp4		FALSE		106991633	SCVO Digital	DigiScot	Scotland		Tweets from the digital team @scvotweet covering digital participation ✋ evolution 💡 & innovation 🚀 across Scotland.	http://www.scvo.org.uk/digital	8190	1062	181	15981	17329	FALSE	FALSE	FALSE	2010-01-21 08:16:11
1593273087692267526	https://twitter.com/DigiScot/status/1593273087692267526	2022-11-17 16:01:20	Tweet	.@NatRecordsScot is donating up to 400 Chromebooks and some of the mobile phones used by the Census Field officers this year to voluntary and charitable organisations across Scotland. For more info and to apply head to 👉https://t.co/c9IknAaNeU #DigitalInclusion https://t.co/Ll4hRdb1XD		263	Buffer	https://buffer.com	6	10	0	0	en	FALSE		NatRecordsScot	DigitalInclusion	👉		1	1	1	1	1	0	0	https://buff.ly/3NJm1k2	animated_gif	https://video.twimg.com/tweet_video/FhxxbYDXwAUt5Y0.mp4		FALSE		106991633	SCVO Digital	DigiScot	Scotland		Tweets from the digital team @scvotweet covering digital participation ✋ evolution 💡 & innovation 🚀 across Scotland.	http://www.scvo.org.uk/digital	8195	1062	181	15981	17329	FALSE	FALSE	FALSE	2010-01-21 08:16:11
1592487751542259715	https://twitter.com/DigiScot/status/1592487751542259715	2022-11-15 12:00:41	Tweet	.@NatRecordsScot is donating up to 400 Chromebooks and some of the mobile phones used by the Census Field officers this year to voluntary and charitable organisations across Scotland. For more info and to apply head to 👉https://t.co/c9IknAaNeU #DigitalInclusion https://t.co/azGakgSaHK		263	Buffer	https://buffer.com	1	2	0	0	en	FALSE		NatRecordsScot	DigitalInclusion	👉		1	1	1	1	1	0	0	https://buff.ly/3NJm1k2	animated_gif	https://video.twimg.com/tweet_video/FhmnK3HXwAoXEn3.mp4		FALSE		106991633	SCVO Digital	DigiScot	Scotland		Tweets from the digital team @scvotweet covering digital participation ✋ evolution 💡 & innovation 🚀 across Scotland.	http://www.scvo.org.uk/digital	8190	1062	181	15981	17329	FALSE	FALSE	FALSE	2010-01-21 08:16:11
1590283092887244800	https://twitter.com/DigiScot/status/1590283092887244800	2022-11-09 10:00:10	Tweet	Have a read @jason_railton's latest blog https://t.co/FaiI7sLP2u "There are lots of positives to take from this year's Consumer Digital Index report [...]. But for every success, there is a challenge and an opportunity to keep pushing forward." #DigitalInclusion #Opportunities https://t.co/0QcdQWNgMN		280	Buffer	https://buffer.com	1	0	0	0	en	FALSE		jason_railton	DigitalInclusion,Opportunities			1	2	1	1	0	0	0	https://buff.ly/3hpUkRh	animated_gif	https://video.twimg.com/tweet_video/FhHSC1qX0AAKi4l.mp4		FALSE		106991633	SCVO Digital	DigiScot	Scotland		Tweets from the digital team @scvotweet covering digital participation ✋ evolution 💡 & innovation 🚀 across Scotland.	http://www.scvo.org.uk/digital	8190	1062	181	15981	17329	FALSE	FALSE	FALSE	2010-01-21 08:16:11
1587791639480832004	https://twitter.com/DigiScot/status/1587791639480832004	2022-11-02 13:00:01	Quote	.@VodafoneUK has announced a new social tariff at £12 p/m for eligible customers. Find a full list of social tariffs on the Ofcom website: https://t.co/NIaPJZM4UK #DigitalInclusion		181	Twitter Web App	https://mobile.twitter.com	3	1	0	0	en	FALSE		VodafoneUK	DigitalInclusion			1	1	1	0	0	0	0	https://www.ofcom.org.uk/phones-telecoms-and-internet/advice-for-consumers/costs-and-billing/social-tariffs				FALSE		106991633	SCVO Digital	DigiScot	Scotland		Tweets from the digital team @scvotweet covering digital participation ✋ evolution 💡 & innovation 🚀 across Scotland.	http://www.scvo.org.uk/digital	8190	1062	181	15981	17329	FALSE	FALSE	FALSE	2010-01-21 08:16:11
1585987328601989125	https://twitter.com/DigiScot/status/1585987328601989125	2022-10-28 13:30:20	Tweet	Our new #ConnectingScotland training course with @mhorcollective “Digital Skills and Financial Wellbeing” has dates for Nov. Come join in? #DigitalSkills #FinancialWellbeing #DigitalInclusion https://t.co/ghpG4oUV36 https://t.co/JoqBopxs38		217	Buffer	https://buffer.com	1	1	0	0	en	FALSE		MhorCollective	ConnectingScotland,DigitalSkills,FinancialWellbeing,DigitalInclusion			1	4	1	1	0	0	0	https://buff.ly/3Ezyjcm	animated_gif	https://video.twimg.com/tweet_video/FgKPEbiWQAAiEEd.mp4		FALSE		106991633	SCVO Digital	DigiScot	Scotland		Tweets from the digital team @scvotweet covering digital participation ✋ evolution 💡 & innovation 🚀 across Scotland.	http://www.scvo.org.uk/digital	8190	1062	181	15981	17329	FALSE	FALSE	FALSE	2010-01-21 08:16:11
[truncated: 539 more rows]
[truncated: 1 more columns]

## Sheet: eMOJIS
⏰				Year	Twitter account registered
⤵️				2007	4
➡️				2008	26
♀️				2009	111
✈️				2010	118
✍🏾				2011	112
❓				2012	86
❤️				2013	64
✅				2014	45
✨				2015	41
☕️				2016	45
♻️				2017	40
⭐️				2018	40
1️⃣,0️⃣,1️⃣				2019	32
🆕				2020	93
🇦🇺				2021	121
🇪🇹				2022	41
🇪🇺
🇬🇧
🇱🇻
🇲🇩
🇵🇰
🌍
🌐
🌟
🎄
🎉
🎮
🏆
🐘
👀
👇
👉
👊
👌
👍
👏
👥
👩‍💻
💃🏾
💌️
💚
💛
💜
💠
💡
💥
💪
💫
💬
💯
💻
💼
📄
📅
📌
📍
📖
📡
📢
📣
📧
📰
📱
📲
📷
📺
📽️
🔍
🔗
🔥
🔥
🔹
🔽
🕣
🕹️
🖥️
😀
😁,
😄
😊
😍
🙂
🙌
🙏
🚀
🚨
🤎
🤓
🤝
🤞
🤠
🤩
🥳
🦉
🦾
🧑‍💻
🧙
🧵
🪔
🫶

## Sheet: Blad2
DiversityQ	#NAME?	Tilsynet for universell utforming av ikt
Geriatric Nursing		Involvement Team						)
AAAtraq		Fifty-Plus Digital
AAAtraq		Digidoc_Annie
AAAtraq		Chris Lukolyo
AAAtraq		Suzanne Newell, EdD
AAAtraq		South African Institute of International Affairs
AAAtraq		West of England Rural Network (WERN)
Tizeti Network		UoL 4.0 Challenge
IoT Channel 66		Martin Skinner
[truncated: 990 more rows]

## Sheet: Media
Tweet ID	Tweet URL	Tweet Type	Media Type	Media URL	Media Alt Text
[truncated: 695 more rows]

[truncated: 1 more sheets: Urls]
